# Supplementary material for: Stochastic combinations of actin regulatory proteins are sufficient to drive filopodia formation
Source: J Cell Biol. 2021 Mar 18;220(4):e202003052. doi: 10.1083/jcb.202003052 (PMC7980258; doi:10.1083/jcb.202003052)
Supplement: Data S1 — displays all data used to generate all the graphs shown in the figures. [file JCB_202003052_DataS1.xlsx]

## Sheet: DataSet1
	Unnamed: 0	length	normalized average intensity	protein	tissue
0	0	2.973	6.96009	Ena	Dorsal Closure
1	5	6.654	4.28787	Ena	Dorsal Closure
2	10	4.135	1.03344	Ena	Dorsal Closure
3	15	3.113	4.27309	Ena	Dorsal Closure
4	20	2.374	1.63795	Ena	Dorsal Closure
5	25	5.933	3.88422	Ena	Dorsal Closure
6	30	4.59	6.02762	Ena	Dorsal Closure
7	35	2.123	4.75469	Ena	Dorsal Closure
8	40	2.324	3.03795	Ena	Dorsal Closure
9	45	2.751	1.9048	Ena	Dorsal Closure
10	50	5.66	7.69694	Ena	Dorsal Closure
11	55	1.921	7.16453	Ena	Dorsal Closure
12	60	3.463	10.9851	Ena	Dorsal Closure
13	65	1.762	8.22126	Ena	Dorsal Closure
14	70	0.884	12.1246	Ena	Dorsal Closure
15	75	3.55	5.58626	Ena	Dorsal Closure
16	80	6.123	21.8786	Ena	Dorsal Closure
17	85	1.204	6.7515	Ena	Dorsal Closure
18	90	7.539	6.48361	Ena	Dorsal Closure
19	95	4.156	17.2908	Ena	Dorsal Closure
20	100	2.026	3.64684	Ena	Dorsal Closure
21	105	1.339	6.0458	Ena	Dorsal Closure
22	110	1.291	3.24143	Ena	Dorsal Closure
23	115	3.897	3.82458	Ena	Dorsal Closure
24	120	2.199	4.6635	Ena	Dorsal Closure
25	125	2.491	3.59105	Ena	Dorsal Closure
26	130	2.146	8.97055	Ena	Dorsal Closure
27	135	3.11	4.06701	Ena	Dorsal Closure
28	140	7.118	3.27038	Ena	Dorsal Closure
29	145	3.624	2.02289	Ena	Dorsal Closure
30	150	5.464	3.44728	Ena	Dorsal Closure
31	155	4.867	20.668	Ena	Dorsal Closure
32	160	5.348	3.48231	Ena	Dorsal Closure
33	165	6.118	5.8019	Ena	Dorsal Closure
34	170	5.831	7.90667	Ena	Dorsal Closure
35	175	8.055	16.7309	Ena	Dorsal Closure
36	180	6.63	7.45961	Ena	Dorsal Closure
37	185	4.817	4.52345	Ena	Dorsal Closure
38	190	4.929	21.4498	Ena	Dorsal Closure
39	195	4.301	3.36446	Ena	Dorsal Closure
40	200	4.072	5.65359	Ena	Dorsal Closure
41	205	3.896	7.53687	Ena	Dorsal Closure
42	210	2.149	5.45315	Ena	Dorsal Closure
43	215	3.948	2.96114	Ena	Dorsal Closure
44	220	4.237	4.50709	Ena	Dorsal Closure
45	225	5.539	10.6806	Ena	Dorsal Closure
46	230	3.895	4.72261	Ena	Dorsal Closure
47	235	14.838	14.5274	Ena	Dorsal Closure
48	240	3.42	20.3727	Ena	Dorsal Closure
49	245	7.335	6.22323	Ena	Dorsal Closure
50	250	10.212	7.49934	Ena	Dorsal Closure
51	255	6.145	13.1768	Ena	Dorsal Closure
52	260	5.641	3.1668	Ena	Dorsal Closure
53	0	5.325	1.25138	Scar	Dorsal Closure
54	6	1.584	1.45053	Scar	Dorsal Closure
55	12	2.046	1.60943	Scar	Dorsal Closure
56	18	3.375	0.974291	Scar	Dorsal Closure
57	24	1.956	0.789358	Scar	Dorsal Closure
58	30	3.496	4.60809	Scar	Dorsal Closure
59	36	1.867	0.939821	Scar	Dorsal Closure
60	42	5.123	1.16032	Scar	Dorsal Closure
61	48	2.821	1.52633	Scar	Dorsal Closure
62	54	3.86	1.54762	Scar	Dorsal Closure
63	60	2.75	6.21842	Scar	Dorsal Closure
64	66	3.046	1.94929	Scar	Dorsal Closure
65	72	3.586	3.085	Scar	Dorsal Closure
66	78	4.478	1.51106	Scar	Dorsal Closure
67	85	7.819	3.43236	Scar	Dorsal Closure
68	91	6.193	6.81155	Scar	Dorsal Closure
69	97	5.308	37.5922	Scar	Dorsal Closure
70	103	6.394	4.76156	Scar	Dorsal Closure
71	109	5.81	18.9721	Scar	Dorsal Closure
72	116	3.746	15.6245	Scar	Dorsal Closure
73	122	4.037	16.2548	Scar	Dorsal Closure
74	128	6.814	3.64835	Scar	Dorsal Closure
75	134	2.809	3.16377	Scar	Dorsal Closure
76	140	6.104	1.75135	Scar	Dorsal Closure
77	146	3.513	1.929	Scar	Dorsal Closure
78	152	4.662	2.03011	Scar	Dorsal Closure
79	158	5.014	2.237	Scar	Dorsal Closure
80	164	3.941	1.3347	Scar	Dorsal Closure
81	170	2.685	5.51715	Scar	Dorsal Closure
82	175	4.893	2.45441	Scar	Dorsal Closure
83	180	3.45	9.30495	Scar	Dorsal Closure
84	185	5.111	2.47262	Scar	Dorsal Closure
85	190	3.909	1.80148	Scar	Dorsal Closure
86	195	4.128	4.62492	Scar	Dorsal Closure
87	200	5.7	8.25138	Scar	Dorsal Closure
88	205	5.004	3.31493	Scar	Dorsal Closure
89	210	2.424	6.61071	Scar	Dorsal Closure
90	215	3.812	5.11932	Scar	Dorsal Closure
91	221	7.88	5.39892	Scar	Dorsal Closure
92	226	5.331	24.477	Scar	Dorsal Closure
93	231	3.748	8.45553	Scar	Dorsal Closure
94	236	4.078	7.73752	Scar	Dorsal Closure
95	241	5.122	7.41785	Scar	Dorsal Closure
96	246	6.957	9.14913	Scar	Dorsal Closure
97	251	6.648	15.2188	Scar	Dorsal Closure
98	256	5.439	3.90513	Scar	Dorsal Closure
99	261	4.605	3.17605	Scar	Dorsal Closure
100	266	3.997	2.30148	Scar	Dorsal Closure
101	272	6.678	17.7578	Scar	Dorsal Closure
102	277	3.901	8.83808	Scar	Dorsal Closure
103	282	2.215	8.3398	Scar	Dorsal Closure
104	287	2.345	7.17027	Scar	Dorsal Closure
105	292	6.037	5.03325	Scar	Dorsal Closure
106	297	4.814	8.54701	Scar	Dorsal Closure
107	302	5.552	22.9373	Scar	Dorsal Closure
108	307	2.928	10.2355	Scar	Dorsal Closure
109	312	5.109	23.0595	Scar	Dorsal Closure
110	317	3.337	13.2579	Scar	Dorsal Closure
111	0	12.652	3.39238	Ena	Tracheal Cells
112	6	12.168	2.84422	Ena	Tracheal Cells
113	11	5.805	1.32077	Ena	Tracheal Cells
114	16	6.336	1.9125	Ena	Tracheal Cells
115	21	10.85	1.01574	Ena	Tracheal Cells
116	27	11.037	9.23865	Ena	Tracheal Cells
117	32	17.341	3.83454	Ena	Tracheal Cells
118	37	12.963	0.519114	Ena	Tracheal Cells
119	43	4.829	2.37313	Ena	Tracheal Cells
120	48	4.648	2.60751	Ena	Tracheal Cells
121	54	3.268	3.94297	Ena	Tracheal Cells
122	59	8.695	1.69062	Ena	Tracheal Cells
123	63	3.881	3.04828	Ena	Tracheal Cells
124	68	4.094	1.24023	Ena	Tracheal Cells
125	73	8.364	2.36025	Ena	Tracheal Cells
126	78	8.209	5.33236	Ena	Tracheal Cells
127	83	10.719	2.518	Ena	Tracheal Cells
128	88	10.214	4.98243	Ena	Tracheal Cells
129	93	9.918	3.2743	Ena	Tracheal Cells
130	98	9.629	2.22405	Ena	Tracheal Cells
131	103	12.705	1.16997	Ena	Tracheal Cells
132	108	9.413	5.20696	Ena	Tracheal Cells
133	113	12.875	6.68489	Ena	Tracheal Cells
134	118	4.372	2.51814	Ena	Tracheal Cells
135	123	8.7	5.1325	Ena	Tracheal Cells
136	128	8.425	2.71938	Ena	Tracheal Cells
137	133	8.61	1.40613	Ena	Tracheal Cells
138	138	12.437	1.40772	Ena	Tracheal Cells
139	143	6.687	2.5468	Ena	Tracheal Cells
140	149	6.901	3.02447	Ena	Tracheal Cells
141	154	4.806	1.31486	Ena	Tracheal Cells
142	159	8.317	0.870962	Ena	Tracheal Cells
143	164	9.251	1.06032	Ena	Tracheal Cells
144	169	5.657	1.38286	Ena	Tracheal Cells
145	174	6.536	1.18248	Ena	Tracheal Cells
146	179	5.843	1.93251	Ena	Tracheal Cells
147	184	9.899	5.57284	Ena	Tracheal Cells
148	189	4.164	1.68917	Ena	Tracheal Cells
149	194	16.915	4.44182	Ena	Tracheal Cells
150	199	6.824	1.05165	Ena	Tracheal Cells
151	204	5.175	1.18344	Ena	Tracheal Cells
152	209	2.601	0.686524	Ena	Tracheal Cells
153	0	6.857	4.18798	Scar	Tracheal Cells
154	6	12.196	1.75709	Scar	Tracheal Cells
155	12	6.903	3.62059	Scar	Tracheal Cells
156	18	3.486	3.28036	Scar	Tracheal Cells
157	24	4.574	2.93756	Scar	Tracheal Cells
158	30	6.217	3.58193	Scar	Tracheal Cells
159	36	6.453	1.94886	Scar	Tracheal Cells
160	42	11.481	1.41074	Scar	Tracheal Cells
161	48	4.893	1.93561	Scar	Tracheal Cells
162	54	4.734	2.47715	Scar	Tracheal Cells
163	60	10.803	7.32443	Scar	Tracheal Cells
164	65	5.498	4.51887	Scar	Tracheal Cells
165	70	5.523	8.32176	Scar	Tracheal Cells
166	75	8.907	6.56502	Scar	Tracheal Cells
167	80	10.291	5.33038	Scar	Tracheal Cells
168	85	6.513	4.28628	Scar	Tracheal Cells
169	90	7.711	4.49908	Scar	Tracheal Cells
170	95	10.276	3.9828	Scar	Tracheal Cells
171	100	8.803	5.9389	Scar	Tracheal Cells
172	105	6.836	7.43966	Scar	Tracheal Cells
173	110	7.632	4.97202	Scar	Tracheal Cells
174	115	12.074	10.4109	Scar	Tracheal Cells
175	120	10.251	4.18987	Scar	Tracheal Cells
176	125	8.514	5.62722	Scar	Tracheal Cells
177	130	4.882	9.50664	Scar	Tracheal Cells
178	135	6.681	9.77707	Scar	Tracheal Cells
179	140	6.149	4.14236	Scar	Tracheal Cells
180	145	9.647	8.16406	Scar	Tracheal Cells
181	150	8.33	6.64463	Scar	Tracheal Cells
182	155	9.999	5.11485	Scar	Tracheal Cells
183	161	8.05	6.74648	Scar	Tracheal Cells
184	166	6.143	3.28331	Scar	Tracheal Cells
185	171	8.448	11.3863	Scar	Tracheal Cells
186	176	11.382	3.19865	Scar	Tracheal Cells
187	181	7.536	5.16894	Scar	Tracheal Cells
188	186	8.903	3.58639	Scar	Tracheal Cells
189	191	5.981	2.82124	Scar	Tracheal Cells
190	196	4.23	3.49923	Scar	Tracheal Cells
191	201	4.704	2.53891	Scar	Tracheal Cells
192	206	7.668	3.78743	Scar	Tracheal Cells
193	211	7.598	3.43409	Scar	Tracheal Cells
194	216	12.182	5.91083	Scar	Tracheal Cells
195	221	5.865	10.5333	Scar	Tracheal Cells
196	226	15.082	16.9048	Scar	Tracheal Cells
197	231	10.189	0.881974	Scar	Tracheal Cells
198	236	10.612	2.77455	Scar	Tracheal Cells
199	241	10.824	4.8064	Scar	Tracheal Cells
200	246	9.643	2.27596	Scar	Tracheal Cells
201	250	6.682	1.54602	Scar	Tracheal Cells
202	255	5.59	2.31058	Scar	Tracheal Cells
203	260	6.562	2.59903	Scar	Tracheal Cells
204	0	5.708	3.34772	Ena	Myotubes
205	1	2.94	4.68934	Ena	Myotubes
206	2	6.199	3.3272	Ena	Myotubes
207	3	6.549	5.67551	Ena	Myotubes
208	4	8.538	5.93067	Ena	Myotubes
209	5	3.892	3.39259	Ena	Myotubes
210	6	8.029	6.1354	Ena	Myotubes
211	7	3.208	6.14633	Ena	Myotubes
212	8	4.134	2.13331	Ena	Myotubes
213	9	2.708	3.42778	Ena	Myotubes
214	0	2.697	3.40544	Scar	Myotubes
215	1	2.123	1.73864	Scar	Myotubes
216	2	2.955	1.27012	Scar	Myotubes
217	3	4.117	1.28573	Scar	Myotubes
218	4	5.574	2.44374	Scar	Myotubes
219	5	4.218	1.9888	Scar	Myotubes
220	6	3.542	1.53132	Scar	Myotubes
221	7	3.491	1.49158	Scar	Myotubes
222	8	3.005	1.26977	Scar	Myotubes
223	9	7.025	3.10453	Scar	Myotubes
224	10	3.59	3.36189	Scar	Myotubes
225	11	3.392	2.08575	Scar	Myotubes

## Sheet: DataSet2
	Unnamed: 0	protein	length
0	0	scar	5.892
1	1	scar	5.19
2	2	scar	2.347
3	3	scar	4.31
4	4	scar	3.57
5	5	scar	3.316
6	6	scar	1.794
7	7	scar	2.814
8	8	scar	2.765
9	9	scar	3.421
10	10	ena	2.26
11	11	ena	2.499
12	12	ena	2.147
13	13	ena	3.757
14	14	ctrl	3.655
15	15	ctrl	2.117
16	16	ctrl	2.519
17	17	ctrl	5.309
18	18	ena	7.931
19	19	ena	3.707
20	20	ena	1.89
21	21	ena	3.819
22	22	ena	1.934
23	23	ena	1.814
24	24	ena	2.832
25	25	ena	1.512
26	26	ena	6.066
27	27	ena	3.059
28	28	scar	23.573
29	29	scar	17.71
30	30	scar	4.558
31	31	scar	2.107
32	32	scar	9.3
33	33	scar	10.626
34	34	scar	7.794
35	35	scar	9.578
36	36	ena	2.934
37	37	ena	1.726
38	38	ena	1.575
39	39	ena	2.588
40	40	ena	1.783
41	41	ena	2.166
42	42	ena	2.254
43	43	ena	1.525
44	44	ena	3.254
45	45	ena	4.499
46	46	scar	4.154
47	47	scar	1.53
48	48	scar	2.156
49	49	scar	2.472
50	50	ctrl	2.73
51	51	ctrl	4.872
52	52	ctrl	2.791
53	53	ctrl	5.623
54	54	ctrl	3.167
55	55	ctrl	6.006
56	56	ctrl	10.383
57	57	ctrl	3.263
58	58	ctrl	2.855
59	59	ctrl	5.656
60	60	ctrl	2.333
61	61	scar	4.515
62	62	scar	2.989
63	63	scar	1.892
64	64	scar	3.877
65	65	scar	3.177
66	66	scar	1.517
67	67	scar	3.892
68	68	scar	5.052
69	69	scar	2.638
70	70	scar	2.021
71	71	scar	1.87
72	72	scar	2.704
73	73	scar	4.398
74	74	scar	2.911
75	75	scar	3.337
76	76	scar	1.624
77	77	scar	4.487
78	78	scar	3.306
79	79	scar	2.661
80	80	scar	5.106
81	81	scar	4.899
82	82	scar	2.044
83	83	scar	1.865
84	84	scar	2.351
85	85	scar	2.675
86	86	scar	6.907
87	87	scar	3.558
88	88	scar	3.081
89	89	scar	4.073
90	90	scar	5.152
91	91	scar	1.771
92	92	scar	2.374
93	93	scar	3.468
94	94	scar	1.71
95	95	scar	2.411
96	96	scar	2.298
97	97	scar	2.242
98	98	scar	1.941
99	99	scar	2.437
100	100	scar	3.581
101	101	scar	1.988
102	102	scar	4.82
103	103	scar	2.171
104	104	scar	2.111
105	105	scar	2.091
106	106	scar	4.392
107	107	scar	9.114
108	108	scar	1.677
109	109	scar	8.287
110	110	scar	2.645
111	111	scar	3.693
112	112	scar	3.025
113	113	scar	2.188
114	114	scar	1.525
115	115	scar	7.514
116	116	scar	2.108
117	117	scar	2.329
118	118	scar	1.813
119	119	ena	5.113
120	120	ena	2.561
121	121	ena	2.516
122	122	ena	6.578
123	123	ena	2.645
124	124	ena	3.529
125	125	ena	3.545
126	126	ena	3.104
127	127	ena	2.905
128	128	ena	1.78
129	129	ena	5.108
130	130	ena	2.317
131	131	ena	4.117
132	132	ena	3.381
133	133	ena	3.681
134	134	ena	1.644
135	135	ena	2.017
136	136	ena	4.445
137	137	ena	1.764
138	138	ena	4.429
139	139	ena	3.461
140	140	ena	2.125
141	141	ena	2.493
142	142	ena	6.646
143	143	ena	7.806
144	144	ena	6.646
145	145	ena	2.221
146	146	ena	3.597
147	147	ena	1.661
148	148	ena	5.368
149	149	ena	1.537
150	150	ena	2.697
151	151	ena	2.165
152	152	ena	3.721
153	153	ena	1.588
154	154	ena	3.201
155	155	ena	2.64
156	156	ena	1.717
157	157	ena	1.537
158	158	ena	1.848
159	159	ena	6.046
160	160	ena	1.949
161	161	ena	1.757
162	162	ena	3.782
163	163	ena	2.969
164	164	ena	2.193
165	165	ena	2.193
166	166	ena	2.221
167	167	ena	3.205
168	168	ena	2.228
169	169	ena	1.865
170	170	ena	2.209
171	171	ena	2.237
172	172	ena	1.565
173	173	ena	2.397
174	174	scar	1.715
175	175	scar	8.148
176	176	scar	3.558
177	177	scar	2.95
178	178	scar	5.188
179	179	scar	4.343
180	180	scar	3.48
181	181	scar	4.99
182	182	ena	2.758
183	183	ena	4.087
184	184	ena	4.902
185	185	ena	5.176
186	186	ena	2.165
187	187	ena	1.537
188	188	ena	4.116
189	189	ena	1.983
190	190	ctrl	4.175
191	191	ctrl	1.857
192	192	ctrl	2.378
193	193	ena	8.97
194	194	ena	9.15
195	195	ena	2.223
196	196	ena	1.601
197	197	ena	6.41
198	198	scar	2.12
199	199	scar	9.22
200	200	scar	1.988
201	201	scar	3.878
202	202	scar	1.611
203	203	scar	3.228
204	204	scar	2.318
205	205	scar	9.509
206	206	ctrl	3.388
207	207	ctrl	2.061
208	208	ctrl	2.826
209	209	ctrl	2.622
210	210	ctrl	1.664
211	211	ctrl	2.197
212	212	ctrl	3.275
213	213	ctrl	1.936
214	214	ctrl	1.608
215	215	ctrl	2.674
216	216	ctrl	1.936
217	217	ctrl	4.886
218	218	ctrl	1.953
219	219	ctrl	1.631
220	220	ctrl	1.8
221	221	ctrl	2.481
222	222	ctrl	2.254
223	223	ena	6.379
224	224	ena	1.644
225	225	ena	2.725
226	226	ena	6.522
227	227	ena	8.676
228	228	ena	2.369
229	229	ena	4.124
230	230	ena	5.592
231	231	ena	1.757
232	232	ena	3.749
233	233	ena	3.065
234	234	ena	5.788
235	235	ena	5.204
236	236	ena	8.096
237	237	ena	6.77
238	238	ena	1.565
239	239	ena	1.961
240	240	ena	8.05
241	241	ena	2.864
242	242	ena	2.744
243	243	ena	1.696
244	244	ena	2.741
245	245	ena	2.437
246	246	ena	2.392
247	247	ena	1.921
248	248	ena	2.16
249	249	ena	1.553
250	250	ena	3.529
251	251	ena	2.697
252	252	ena	2.465
253	253	ena	2.594
254	254	ena	2.085
255	255	ena	1.877
256	256	ena	2.908
257	257	ena	2.449
258	258	ena	2.241
259	259	ena	3.718
260	260	ena	2.733
261	261	ena	2.405
262	262	ena	10.548
263	263	ena	3.674
264	264	ena	4.924
265	265	ena	3.619
266	266	ena	2.538
267	267	ena	2.374
268	268	ena	2.387
269	269	ena	5.882
270	270	ena	2.512
271	271	scar	1.837
272	272	scar	11.721
273	273	scar	4.331
274	274	scar	2.743
275	275	scar	2.263
276	276	ena	5.593
277	277	ena	7.207
278	278	ena	2.033
279	279	ena	1.713
280	280	ena	2.983
281	281	ena	1.783
282	282	ena	1.588
283	283	ena	2.978
284	284	ena	1.965
285	285	ena	5.694
286	286	ena	7.817
287	287	ena	1.543
288	288	ctrl	10.343
289	289	ctrl	2.641
290	290	ctrl	6.499
291	291	ctrl	2.089
292	292	ctrl	1.852
293	293	ctrl	3.059
294	294	ctrl	3.111
295	295	ctrl	2.85
296	296	ctrl	4.181
297	297	ctrl	2.141
298	298	ctrl	4.879
299	299	ctrl	3.524
300	300	ctrl	5.684
301	301	ctrl	6.494
302	302	ctrl	2.81
303	303	ctrl	2.293
304	304	ena	2.075
305	305	ena	2.448
306	306	ena	9.55
307	307	ena	2.425
308	308	scar	2.902
309	309	scar	1.96
310	310	scar	2.728
311	311	scar	2.073
312	312	scar	2.124
313	313	scar	3.138
314	314	scar	2.605
315	315	scar	3.322
316	316	scar	2.374
317	317	scar	3.37
318	318	scar	2.054
319	319	scar	3.716
320	320	scar	3.835
321	321	scar	1.818
322	322	scar	2.021
323	323	scar	2.954
324	324	scar	3.077
325	325	scar	1.79
326	326	scar	2.449
327	327	scar	1.653
328	328	scar	1.714
329	329	scar	2.37
330	330	scar	12.223
331	331	scar	5.706
332	332	scar	2.09
333	333	scar	2.186
334	334	scar	2.765
335	335	scar	1.677
336	336	scar	5.479
337	337	scar	3.953
338	338	scar	2.481
339	339	scar	5.27
340	340	scar	3.55
341	341	scar	2.272
342	342	scar	2.69
343	343	scar	2.481
344	344	scar	2.549
345	345	scar	1.876
346	346	scar	2.334
347	347	scar	4.422
348	348	scar	1.695
349	349	scar	3.747
350	350	scar	5.511
351	351	scar	8.689
352	352	scar	8.142
353	353	scar	4.181
354	354	scar	2.087
355	355	scar	6.175
356	356	scar	2.058
357	357	scar	4.413
358	358	scar	3.091
359	359	scar	8.212
360	360	scar	7.409
361	361	scar	6.544
362	362	scar	3.407
363	363	scar	5.148
364	364	ctrl	1.54
365	365	ctrl	5.248
366	366	ctrl	1.54
367	367	ctrl	3.439
368	368	ctrl	3.672
369	369	ctrl	2.005
370	370	ctrl	2.498
371	371	ctrl	1.704
372	372	ctrl	1.897
373	373	ctrl	2.202
374	374	ctrl	2.141
375	375	ctrl	2.718
376	376	ctrl	3.477
377	377	ctrl	1.516
378	378	ctrl	3.071
379	379	ctrl	2.373
380	380	ctrl	4.738
381	381	ctrl	2.124
382	382	ctrl	1.976
383	383	ctrl	2.934
384	384	ctrl	6.194
385	385	ctrl	7.725
386	386	ctrl	1.528
387	387	ena	5.633
388	388	ena	1.633
389	389	ena	3.913
390	390	ena	3.585
391	391	ena	2.221
392	392	ena	1.616
393	393	ena	4.145
394	394	ena	1.984
395	395	ena	4.677
396	396	ena	1.876
397	397	ena	2.917
398	398	ena	2.997
399	399	ena	3.681
400	400	ena	4.422
401	401	ena	3.585
402	402	ena	5.718
403	403	ena	2.064
404	404	ena	2.856
405	405	ena	1.832
406	406	ena	2.397
407	407	ena	1.876
408	408	ena	1.508
409	409	ena	1.797
410	410	ena	2.064
411	411	ena	3.301
412	412	ena	2.561
413	413	ena	2.408
414	414	ena	1.769
415	415	ena	4.949
416	416	ena	1.673
417	417	ena	2.001
418	418	ena	1.729
419	419	ena	5.903
420	420	ena	1.525
421	421	ena	3.393
422	422	ena	1.633
423	423	ena	1.588
424	424	ena	3.8
425	425	ena	4.133
426	426	ena	3.065
427	427	ena	1.79
428	428	ena	1.888
429	429	ena	4.417
430	430	ena	4.644
431	431	ena	2.849
432	432	ena	2.233
433	433	ena	2.069
434	434	ena	3.449
435	435	ena	2.001
436	436	ena	3.958
437	437	ena	4.621
438	438	ena	1.532
439	439	ena	2.448
440	440	ena	1.972
441	441	ena	3.353
442	442	ena	2.38
443	443	ena	1.961
444	444	ena	1.865
445	445	ena	3.069
446	446	ena	3.234
447	447	ena	2.397
448	448	scar	8.643
449	449	scar	4.755
450	450	scar	3.794
451	451	scar	4.377
452	452	scar	3.058
453	453	scar	2.514
454	454	scar	5.696
455	455	scar	2.073
456	456	scar	5.446
457	457	ena	6.278
458	458	ena	2.632
459	459	ena	2.411
460	460	ctrl	1.824
461	461	ctrl	1.744
462	462	ctrl	4.545
463	463	ctrl	2.249
464	464	ctrl	2.35
465	465	scar	5.88
466	466	scar	6.231
467	467	scar	6.714
468	468	scar	5.59
469	469	scar	4.41
470	470	ena	12.175
471	471	ena	6.084
472	472	ena	4.534
473	473	ena	2.137
474	474	ena	1.729
475	475	ena	1.837
476	476	ena	2.244
477	477	ctrl	5.36
478	478	ctrl	3.778
479	479	ctrl	2.117
480	480	ctrl	1.772
481	481	ctrl	2.033
482	482	ctrl	4.177
483	483	ctrl	6.408
484	484	ctrl	2.237
485	485	ctrl	2.963
486	486	ctrl	1.568
487	487	ctrl	3.014
488	488	ena	3.481
489	489	ena	2.632
490	490	ena	3.241
491	491	ena	3.077
492	492	ena	2.356
493	493	ena	3.133
494	494	scar	5.284
495	495	scar	3.894
496	496	scar	2.538
497	497	scar	4.12
498	498	scar	2.894
499	499	scar	1.601
500	500	scar	1.851
501	501	scar	2.488
502	502	scar	2.794
503	503	ena	1.876
504	504	ena	5.753
505	505	ena	6.062
506	506	ena	3.8
507	507	ena	3.709
508	508	ena	2.097
509	509	ena	1.984
510	510	scar	6.541
511	511	scar	2.985
512	512	scar	2.301
513	513	scar	2.181
514	514	scar	1.961
515	515	scar	2.577
516	516	scar	3.032
517	517	scar	2.64
518	518	scar	1.525
519	519	ctrl	2.077
520	520	ctrl	3.218
521	521	ctrl	1.88
522	522	ctrl	2.192
523	523	ctrl	4.165
524	524	ctrl	2.991
525	525	ctrl	1.8
526	526	ctrl	2.883
527	527	ctrl	4.045
528	528	ctrl	1.676
529	529	ctrl	2.413
530	530	ctrl	2.951
531	531	ena	4.597
532	532	ena	3.499
533	533	ena	3.128
534	534	ena	3.545
535	535	ena	1.916
536	536	ena	7.466
537	537	ena	1.605
538	538	ena	4.733
539	539	ena	2.137
540	540	ena	2.069
541	541	ena	2.486
542	542	ena	3.632
543	543	ena	3.053
544	544	ena	2.481
545	545	ena	2.629
546	546	ena	2.062
547	547	ena	2.12
548	548	ena	3.895
549	549	ena	3.086
550	550	ena	1.769
551	551	ena	3.194
552	552	scar	22.766
553	553	scar	6.001
554	554	scar	4.977
555	555	scar	4.065
556	556	scar	6.318
557	557	scar	7.654
558	558	scar	1.525
559	559	scar	5.033
560	560	scar	2.657
561	561	scar	1.661
562	562	scar	13.81
563	563	scar	5.171
564	564	scar	5.973
565	565	scar	8.689
566	566	scar	10.822
567	567	scar	4.185
568	568	scar	2.097
569	569	scar	1.769
570	570	scar	1.893
571	571	ena	2.726
572	572	ena	1.783
573	573	ena	2.65
574	574	ena	1.619
575	575	ena	3.481
576	576	ena	2.046
577	577	ena	2.606
578	578	ena	1.908
579	579	ena	2.556
580	580	ena	1.632
581	581	ena	3.217
582	582	ena	1.588
583	583	ena	2.549
584	584	ena	5.922
585	585	ena	2.04
586	586	ena	2.301
587	587	ena	1.673
588	588	ena	3.018
589	589	ena	1.78
590	590	ena	1.961
591	591	ena	1.808
592	592	ena	1.785
593	593	ena	1.837
594	594	ena	2.624
595	595	ena	1.928
596	596	ena	1.633
597	597	ena	1.508
598	598	ena	2.209
599	599	ena	1.616
600	600	ena	1.593
601	601	ena	2.833
602	602	ena	2.125
603	603	ena	2.153
604	604	ena	2.544
605	605	ena	1.684
606	606	ena	1.757
607	607	ena	1.729
608	608	ena	2.153
609	609	ena	1.565
610	610	ena	2.085
611	611	ena	4.178
612	612	ena	2.069
613	613	ena	1.701
614	614	ena	3.036
615	615	ena	2.317
616	616	ena	2.301
617	617	ena	3.953
618	618	ena	3.822
619	619	ena	1.609
620	620	ena	2.204
621	621	ena	2.34
622	622	ena	2.804
623	623	ena	3.845
624	624	ena	2.301
625	625	ena	2.277
626	626	ena	1.673
627	627	ena	3.365
628	628	ena	3.873
629	629	ena	1.808
630	630	ena	3.121
631	631	ena	2.72
632	632	ena	2.697
633	633	ena	2.68
634	634	ena	2.612
635	635	ena	3.613
636	636	ena	1.972
637	637	ena	3.081
638	638	ena	1.593
639	639	ena	2.176
640	640	ena	2.001
641	641	ena	3.65
642	642	ena	2.694
643	643	ena	2.103
644	644	ena	1.757
645	645	ena	3.259
646	646	ena	3.298
647	647	ena	2.613
648	648	ena	2.512
649	649	ena	2.444
650	650	ena	2.311
651	651	ena	2.33
652	652	ena	1.538
653	653	scar	5.336
654	654	scar	2.546
655	655	scar	1.635
656	656	scar	6.081
657	657	scar	1.508
658	658	ctrl	2.009
659	659	ctrl	2.106
660	660	ctrl	4.336
661	661	ctrl	2.923
662	662	ctrl	1.579
663	663	ctrl	3.756
664	664	ctrl	1.596
665	665	ctrl	3.813
666	666	ctrl	3.336
667	667	ctrl	1.84
668	668	ctrl	2.225
669	669	ctrl	2.044
670	670	ctrl	1.885
671	671	ctrl	3.059
672	672	ctrl	1.551
673	673	ctrl	1.704
674	674	ctrl	1.54
675	675	ctrl	2.169
676	676	ctrl	2.401
677	677	ctrl	1.619
678	678	ctrl	1.54
679	679	ctrl	1.659
680	680	ctrl	3.115
681	681	ctrl	1.96
682	682	ctrl	1.8
683	683	ctrl	2.685
684	684	ctrl	1.596
685	685	ctrl	2.197
686	686	ctrl	1.897
687	687	ctrl	2.033
688	688	ctrl	2.129
689	689	ctrl	1.965
690	690	ctrl	2.134
691	691	ctrl	1.579
692	692	ctrl	2.293
693	693	ctrl	2.357
694	694	ctrl	4.165
695	695	ctrl	2.033
696	696	ctrl	1.648
697	697	ctrl	6.807
698	698	ctrl	8.162
699	699	ctrl	1.591
700	700	ctrl	1.54
701	701	ctrl	2.181
702	702	ctrl	4.675
703	703	ctrl	2.712
704	704	ctrl	3.404
705	705	ctrl	3.024

## Sheet: DataSet3
	Unnamed: 0	protein	time	mean_intensity	20th percentile	80th percentile	N number
0	0	actin-TIRF	-1200				18065
1	1	actin-TIRF	-1178.79				18065
2	2	actin-TIRF	-1157.58	0.00923518	-0.0283646	0.0216621	18065
3	3	actin-TIRF	-1136.36	0.0114934	-0.0217207	0.0260328	18065
4	4	actin-TIRF	-1115.15	0.0216323	-0.0236439	0.0392297	18065
5	5	actin-TIRF	-1093.94	0.0228581	-0.0379698	0.0526174	18065
6	6	actin-TIRF	-1072.73	0.0252889	-0.0286896	0.0444583	18065
7	7	actin-TIRF	-1051.52	0.0333265	-0.033107	0.0615633	18065
8	8	actin-TIRF	-1030.3	0.0422385	-0.0375755	0.0763604	18065
9	9	actin-TIRF	-1009.09	0.0404096	-0.0321485	0.0644819	18065
10	10	actin-TIRF	-987.879	0.0479077	-0.0332707	0.0906446	18065
11	11	actin-TIRF	-966.667	0.0558906	-0.0355056	0.1069	18065
12	12	actin-TIRF	-945.455	0.0676924	-0.0301479	0.105877	18065
13	13	actin-TIRF	-924.242	0.0733356	-0.0290435	0.114855	18065
14	14	actin-TIRF	-903.03	0.0672008	-0.0322202	0.101249	18065
15	15	actin-TIRF	-881.818	0.0628981	-0.0303279	0.0873301	18065
16	16	actin-TIRF	-860.606	0.0656633	-0.0273472	0.0992398	18065
17	17	actin-TIRF	-839.394	0.0699762	-0.029841	0.114536	18065
18	18	actin-TIRF	-818.182	0.0691166	-0.0338847	0.110374	18065
19	19	actin-TIRF	-796.97	0.0620086	-0.029272	0.0918865	18065
20	20	actin-TIRF	-775.758	0.065813	-0.0292343	0.105676	18065
21	21	actin-TIRF	-754.545	0.0677876	-0.0322814	0.115236	18065
22	22	actin-TIRF	-733.333	0.0697959	-0.0310718	0.116695	18065
23	23	actin-TIRF	-712.121	0.0675549	-0.0294155	0.110386	18065
24	24	actin-TIRF	-690.909	0.0744545	-0.0297923	0.121199	18065
25	25	actin-TIRF	-669.697	0.0764514	-0.0283249	0.126218	18065
26	26	actin-TIRF	-648.485	0.0824914	-0.0281037	0.141208	18065
27	27	actin-TIRF	-627.273	0.0797419	-0.0306327	0.133398	18065
28	28	actin-TIRF	-606.061	0.0821158	-0.0276554	0.133506	18065
29	29	actin-TIRF	-584.848	0.0880988	-0.0250457	0.144929	18065
30	30	actin-TIRF	-563.636	0.0943539	-0.0268498	0.156867	18065
31	31	actin-TIRF	-542.424	0.0895463	-0.0292593	0.149421	18065
32	32	actin-TIRF	-521.212	0.09449	-0.0240691	0.152493	18065
33	33	actin-TIRF	-500	0.101574	-0.0239043	0.169023	18065
34	34	actin-TIRF	-478.788	0.105489	-0.0260475	0.17756	18065
35	35	actin-TIRF	-457.576	0.107384	-0.0238676	0.180834	18065
36	36	actin-TIRF	-436.364	0.111541	-0.0207647	0.186001	18065
37	37	actin-TIRF	-415.152	0.119101	-0.0211698	0.19828	18065
38	38	actin-TIRF	-393.939	0.124441	-0.0183423	0.203864	18065
39	39	actin-TIRF	-372.727	0.132538	-0.0174805	0.220994	18065
40	40	actin-TIRF	-351.515	0.132392	-0.0169849	0.221132	18065
41	41	actin-TIRF	-330.303	0.137758	-0.0125216	0.228193	18065
42	42	actin-TIRF	-309.091	0.147663	-0.00924884	0.243496	18065
43	43	actin-TIRF	-287.879	0.157567	-0.00991114	0.263454	18065
44	44	actin-TIRF	-266.667	0.154898	-0.00932977	0.255843	18065
45	45	actin-TIRF	-245.455	0.17341	-0.000147467	0.282553	18065
46	46	actin-TIRF	-224.242	0.191921	0.00467056	0.310166	18065
47	47	actin-TIRF	-203.03	0.200996	0.00396566	0.325136	18065
48	48	actin-TIRF	-181.818	0.215095	0.0117341	0.340226	18065
49	49	actin-TIRF	-160.606	0.248883	0.0343866	0.387501	18065
50	50	actin-TIRF	-139.394	0.285688	0.0494934	0.452848	18065
51	51	actin-TIRF	-118.182	0.329745	0.0777433	0.524087	18065
52	52	actin-TIRF	-96.9697	0.374106	0.0930945	0.601029	18065
53	53	actin-TIRF	-75.7576	0.425671	0.129667	0.656152	18065
54	54	actin-TIRF	-54.5455	0.503519	0.177118	0.766016	18065
55	55	actin-TIRF	-33.3333	0.585517	0.213315	0.881104	18065
56	56	actin-TIRF	-12.1212	0.667515	0.235217	0.992419	18065
57	57	actin-TIRF	9.09091	0.707473	0.251709	1.04597	18065
58	58	actin-TIRF	30.303	0.723309	0.263253	1.05936	18065
59	59	actin-TIRF	51.5152	0.739146	0.268059	1.07231	18065
60	60	actin-TIRF	72.7273	0.752627	0.266412	1.09697	18065
61	61	actin-TIRF	93.9394	0.761465	0.26542	1.12163	18065
62	62	actin-TIRF	115.152	0.767002	0.269695	1.12063	18065
63	63	actin-TIRF	136.364	0.772356	0.271977	1.11673	18065
64	64	actin-TIRF	157.576	0.776967	0.272797	1.12813	18065
65	65	actin-TIRF	178.788	0.781384	0.269201	1.13369	18065
66	66	actin-TIRF	200	0.792915	0.282331	1.11675	18065
67	67	actin-TIRF	221.212	0.782391	0.285289	1.10143	18065
68	68	actin-TIRF	242.424	0.782533	0.281878	1.10267	18065
69	69	actin-TIRF	263.636	0.780895	0.273581	1.09798	18065
70	70	actin-TIRF	284.848	0.794528	0.285459	1.12358	18065
71	71	actin-TIRF	306.061	0.793701	0.289778	1.1116	18065
72	72	actin-TIRF	327.273	0.788717	0.285284	1.09043	18065
73	73	actin-TIRF	348.485	0.795491	0.292189	1.10134	18065
74	74	actin-TIRF	369.697	0.814063	0.286114	1.13424	18065
75	75	actin-TIRF	390.909	0.81387	0.286027	1.1221	18065
76	76	actin-TIRF	412.121	0.82031	0.299976	1.12182	18065
77	77	actin-TIRF	433.333	0.821909	0.294142	1.12512	18065
78	78	actin-TIRF	454.545	0.841889	0.285411	1.16311	18065
79	79	actin-TIRF	475.758	0.852191	0.306257	1.16103	18065
80	80	actin-TIRF	496.97	0.844402	0.302371	1.14822	18065
81	81	actin-TIRF	518.182	0.84459	0.296447	1.14271	18065
82	82	actin-TIRF	539.394	0.874332	0.290743	1.20282	18065
83	83	actin-TIRF	560.606	0.861384	0.301608	1.17899	18065
84	84	actin-TIRF	581.818	0.860883	0.303169	1.18257	18065
85	85	actin-TIRF	603.03	0.846827	0.296889	1.14733	18065
86	86	actin-TIRF	624.242	0.847055	0.304987	1.15369	18065
87	87	actin-TIRF	645.455	0.869119	0.297443	1.2078	18065
88	88	actin-TIRF	666.667	0.851964	0.295477	1.16846	18065
89	89	actin-TIRF	687.879	0.878711	0.308867	1.19657	18065
90	90	actin-TIRF	709.091	0.880579	0.302161	1.21734	18065
91	91	actin-TIRF	730.303	0.8777	0.289193	1.20549	18065
92	92	actin-TIRF	751.515	0.901093	0.311067	1.2495	18065
93	93	actin-TIRF	772.727	0.879844	0.308014	1.23086	18065
94	94	actin-TIRF	793.939	0.871668	0.302927	1.20598	18065
95	95	actin-TIRF	815.152	0.900897	0.29316	1.28799	18065
96	96	actin-TIRF	836.364	0.883201	0.287813	1.24783	18065
97	97	actin-TIRF	857.576	0.874254	0.282374	1.22596	18065
98	98	actin-TIRF	878.788	0.894018	0.293617	1.26342	18065
99	99	actin-TIRF	900	0.912376	0.275768	1.32395	18065
100	100	fascin	-1200				2720
101	101	fascin	-1178.79				2720
102	102	fascin	-1157.58				2720
103	103	fascin	-1136.36				2720
104	104	fascin	-1115.15				2720
105	105	fascin	-1093.94				2720
106	106	fascin	-1072.73				2720
107	107	fascin	-1051.52				2720
108	108	fascin	-1030.3				2720
109	109	fascin	-1009.09				2720
110	110	fascin	-987.879				2720
111	111	fascin	-966.667				2720
112	112	fascin	-945.455				2720
113	113	fascin	-924.242				2720
114	114	fascin	-903.03	0.00634629	-0.020805	0.0261711	2720
115	115	fascin	-881.818	0.00703079	-0.0193331	0.0249677	2720
116	116	fascin	-860.606	0.0077153	-0.0172029	0.0290341	2720
117	117	fascin	-839.394	0.0083998	-0.0198587	0.0322986	2720
118	118	fascin	-818.182	0.00637308	-0.0213236	0.0294489	2720
119	119	fascin	-796.97	0.00619424	-0.0195082	0.0254528	2720
120	120	fascin	-775.758	0.00611293	-0.0203009	0.0241286	2720
121	121	fascin	-754.545	0.00603162	-0.0232341	0.0251551	2720
122	122	fascin	-733.333	0.00595031	-0.0263344	0.0284788	2720
123	123	fascin	-712.121	0.00124012	-0.0260447	0.0274088	2720
124	124	fascin	-690.909	0.00242395	-0.02196	0.0250598	2720
125	125	fascin	-669.697	0.00360779	-0.0222458	0.0272083	2720
126	126	fascin	-648.485	0.00479162	-0.0257998	0.0296827	2720
127	127	fascin	-627.273	0.0042485	-0.0250831	0.0306469	2720
128	128	fascin	-606.061	0.00526353	-0.0215584	0.0305402	2720
129	129	fascin	-584.848	0.00627856	-0.0212121	0.0331683	2720
130	130	fascin	-563.636	0.00729359	-0.0234487	0.0361854	2720
131	131	fascin	-542.424	0.00650975	-0.0249017	0.0369361	2720
132	132	fascin	-521.212	0.00813026	-0.0203781	0.0360384	2720
133	133	fascin	-500	0.00975077	-0.0205468	0.0365236	2720
134	134	fascin	-478.788	0.0113713	-0.0229844	0.042568	2720
135	135	fascin	-457.576	0.00960838	-0.0270252	0.0454754	2720
136	136	fascin	-436.364	0.0116468	-0.0224921	0.0426989	2720
137	137	fascin	-415.152	0.0142285	-0.0202103	0.0446897	2720
138	138	fascin	-393.939	0.0168102	-0.0213332	0.0504894	2720
139	139	fascin	-372.727	0.0193919	-0.0247597	0.0589865	2720
140	140	fascin	-351.515	0.0186653	-0.0195515	0.0520676	2720
141	141	fascin	-330.303	0.0213368	-0.0171292	0.0578272	2720
142	142	fascin	-309.091	0.0240083	-0.0165609	0.064298	2720
143	143	fascin	-287.879	0.0266799	-0.018588	0.0706365	2720
144	144	fascin	-266.667	0.0256636	-0.0172669	0.0669571	2720
145	145	fascin	-245.455	0.0344058	-0.0111338	0.0793573	2720
146	146	fascin	-224.242	0.0431481	-0.00844819	0.0952669	2720
147	147	fascin	-203.03	0.0518903	-0.00797813	0.107505	2720
148	148	fascin	-181.818	0.056211	-0.00694746	0.115291	2720
149	149	fascin	-160.606	0.0723424	0.00462988	0.132948	2720
150	150	fascin	-139.394	0.0884738	0.0121532	0.160851	2720
151	151	fascin	-118.182	0.104605	0.0156437	0.189519	2720
152	152	fascin	-96.9697	0.120735	0.0164651	0.214933	2720
153	153	fascin	-75.7576	0.141438	0.0438615	0.233239	2720
154	154	fascin	-54.5455	0.162679	0.0644956	0.250229	2720
155	155	fascin	-33.3333	0.18392	0.0785722	0.279317	2720
156	156	fascin	-12.1212	0.205161	0.086467	0.308256	2720
157	157	fascin	9.09091	0.217281	0.0982833	0.318553	2720
158	158	fascin	30.303	0.225096	0.106667	0.321492	2720
159	159	fascin	51.5152	0.232911	0.112972	0.332704	2720
160	160	fascin	72.7273	0.240727	0.111007	0.344841	2720
161	161	fascin	93.9394	0.24639	0.113637	0.355315	2720
162	162	fascin	115.152	0.249276	0.121948	0.358127	2720
163	163	fascin	136.364	0.252161	0.12179	0.362568	2720
164	164	fascin	157.576	0.255046	0.117735	0.37031	2720
165	165	fascin	178.788	0.257363	0.115168	0.375795	2720
166	166	fascin	200	0.257622	0.121454	0.373818	2720
167	167	fascin	221.212	0.257881	0.120133	0.375872	2720
168	168	fascin	242.424	0.258139	0.116479	0.379635	2720
169	169	fascin	263.636	0.258745	0.110865	0.384107	2720
170	170	fascin	284.848	0.265709	0.123154	0.385818	2720
171	171	fascin	306.061	0.264957	0.126214	0.38034	2720
172	172	fascin	327.273	0.264205	0.124574	0.383368	2720
173	173	fascin	348.485	0.263452	0.119376	0.383844	2720
174	174	fascin	369.697	0.271419	0.128732	0.393341	2720
175	175	fascin	390.909	0.271412	0.129141	0.398735	2720
176	176	fascin	412.121	0.271406	0.126686	0.400841	2720
177	177	fascin	433.333	0.271399	0.118325	0.398596	2720
178	178	fascin	454.545	0.278633	0.125378	0.409253	2720
179	179	fascin	475.758	0.279577	0.132447	0.405897	2720
180	180	fascin	496.97	0.28052	0.130429	0.409174	2720
181	181	fascin	518.182	0.281464	0.126463	0.408653	2720
182	182	fascin	539.394	0.284326	0.135185	0.416865	2720
183	183	fascin	560.606	0.283501	0.134056	0.413649	2720
184	184	fascin	581.818	0.282675	0.134153	0.413958	2720
185	185	fascin	603.03	0.28185	0.125805	0.410716	2720
186	186	fascin	624.242	0.281521	0.11861	0.405496	2720
187	187	fascin	645.455	0.283951	0.12747	0.421112	2720
188	188	fascin	666.667	0.284998	0.128932	0.43078	2720
189	189	fascin	687.879	0.286044	0.124232	0.44155	2720
190	190	fascin	709.091	0.28709	0.119285	0.447344	2720
191	191	fascin	730.303	0.295876	0.131123	0.457828	2720
192	192	fascin	751.515	0.2967	0.133124	0.451386	2720
193	193	fascin	772.727	0.297523	0.130146	0.437675	2720
194	194	fascin	793.939	0.298347	0.126496	0.439985	2720
195	195	fascin	815.152	0.305621	0.122008	0.457253	2720
196	196	fascin	836.364	0.305727	0.130945	0.455752	2720
197	197	fascin	857.576	0.305833	0.133612	0.473099	2720
198	198	fascin	878.788	0.305939	0.129113	0.466702	2720
199	199	fascin	900	0.319985	0.124331	0.481361	2720
200	200	toca	-1200				17994
201	201	toca	-1178.79				17994
202	202	toca	-1157.58	0.0113212	-0.0345223	0.0456967	17994
203	203	toca	-1136.36	0.0134226	-0.0284909	0.0377575	17994
204	204	toca	-1115.15	0.0161805	-0.0298637	0.0417812	17994
205	205	toca	-1093.94	0.0158331	-0.0333688	0.048706	17994
206	206	toca	-1072.73	0.0133835	-0.0331151	0.0460132	17994
207	207	toca	-1051.52	0.0154889	-0.0313632	0.0481624	17994
208	208	toca	-1030.3	0.0176888	-0.0370086	0.0558914	17994
209	209	toca	-1009.09	0.0167109	-0.032634	0.0518455	17994
210	210	toca	-987.879	0.0209231	-0.030931	0.0577159	17994
211	211	toca	-966.667	0.0241292	-0.0325611	0.0614306	17994
212	212	toca	-945.455	0.0289535	-0.0323034	0.0627015	17994
213	213	toca	-924.242	0.0323685	-0.0297215	0.0654659	17994
214	214	toca	-903.03	0.034184	-0.0344935	0.0720085	17994
215	215	toca	-881.818	0.0307096	-0.0368001	0.0685903	17994
216	216	toca	-860.606	0.0313983	-0.0343617	0.0670462	17994
217	217	toca	-839.394	0.032603	-0.0345706	0.0749189	17994
218	218	toca	-818.182	0.0331841	-0.0382255	0.075235	17994
219	219	toca	-796.97	0.03083	-0.0354742	0.0712083	17994
220	220	toca	-775.758	0.0329447	-0.0347039	0.0738561	17994
221	221	toca	-754.545	0.0345127	-0.037625	0.0767281	17994
222	222	toca	-733.333	0.0350533	-0.0353524	0.0767816	17994
223	223	toca	-712.121	0.035711	-0.0362119	0.0801647	17994
224	224	toca	-690.909	0.0387098	-0.037804	0.0842911	17994
225	225	toca	-669.697	0.0397221	-0.0349829	0.0840445	17994
226	226	toca	-648.485	0.0421916	-0.0340757	0.0875435	17994
227	227	toca	-627.273	0.0417003	-0.0377765	0.090159	17994
228	228	toca	-606.061	0.0419024	-0.0356462	0.0898353	17994
229	229	toca	-584.848	0.0440777	-0.0326963	0.092928	17994
230	230	toca	-563.636	0.0463698	-0.0342998	0.0986774	17994
231	231	toca	-542.424	0.0473021	-0.0367041	0.102481	17994
232	232	toca	-521.212	0.0493359	-0.0329894	0.103186	17994
233	233	toca	-500	0.0523973	-0.0317946	0.106511	17994
234	234	toca	-478.788	0.0544133	-0.0331841	0.110547	17994
235	235	toca	-457.576	0.0570733	-0.0311717	0.112339	17994
236	236	toca	-436.364	0.0590734	-0.029431	0.113381	17994
237	237	toca	-415.152	0.0627665	-0.0292552	0.118143	17994
238	238	toca	-393.939	0.0643191	-0.0267908	0.119763	17994
239	239	toca	-372.727	0.0677726	-0.0260513	0.124672	17994
240	240	toca	-351.515	0.069859	-0.0274258	0.127388	17994
241	241	toca	-330.303	0.0717423	-0.0244457	0.127217	17994
242	242	toca	-309.091	0.0755738	-0.0226719	0.134907	17994
243	243	toca	-287.879	0.0794054	-0.0243218	0.142391	17994
244	244	toca	-266.667	0.080207	-0.0236883	0.144435	17994
245	245	toca	-245.455	0.0867075	-0.0190595	0.152907	17994
246	246	toca	-224.242	0.0932091	-0.0175841	0.163875	17994
247	247	toca	-203.03	0.0954555	-0.0180642	0.168343	17994
248	248	toca	-181.818	0.103992	-0.0153674	0.181653	17994
249	249	toca	-160.606	0.115933	-0.0110518	0.196479	17994
250	250	toca	-139.394	0.128664	-0.00957488	0.215898	17994
251	251	toca	-118.182	0.143321	-0.00437727	0.235848	17994
252	252	toca	-96.9697	0.158075	-0.00282691	0.258444	17994
253	253	toca	-75.7576	0.175991	0.00110434	0.287506	17994
254	254	toca	-54.5455	0.200423	0.0108292	0.319327	17994
255	255	toca	-33.3333	0.226171	0.0154403	0.358014	17994
256	256	toca	-12.1212	0.251919	0.0162596	0.398512	17994
257	257	toca	9.09091	0.264332	0.0232247	0.416826	17994
258	258	toca	30.303	0.268619	0.0279906	0.421717	17994
259	259	toca	51.5152	0.272907	0.0268414	0.430199	17994
260	260	toca	72.7273	0.276648	0.0268557	0.440068	17994
261	261	toca	93.9394	0.279946	0.0282368	0.442945	17994
262	262	toca	115.152	0.283426	0.0317181	0.444251	17994
263	263	toca	136.364	0.286796	0.0320003	0.450612	17994
264	264	toca	157.576	0.289768	0.0340114	0.451496	17994
265	265	toca	178.788	0.292372	0.0313259	0.461874	17994
266	266	toca	200	0.297217	0.034859	0.471627	17994
267	267	toca	221.212	0.297955	0.0390462	0.467385	17994
268	268	toca	242.424	0.298255	0.038223	0.47019	17994
269	269	toca	263.636	0.297053	0.034382	0.47159	17994
270	270	toca	284.848	0.306217	0.0404334	0.479194	17994
271	271	toca	306.061	0.306739	0.0423745	0.476094	17994
272	272	toca	327.273	0.306635	0.0398711	0.478017	17994
273	273	toca	348.485	0.315433	0.0422971	0.496343	17994
274	274	toca	369.697	0.317166	0.0431093	0.497331	17994
275	275	toca	390.909	0.317251	0.0435631	0.497881	17994
276	276	toca	412.121	0.324164	0.0476981	0.509056	17994
277	277	toca	433.333	0.324299	0.0479417	0.510046	17994
278	278	toca	454.545	0.325661	0.0454895	0.513562	17994
279	279	toca	475.758	0.333748	0.0500298	0.519914	17994
280	280	toca	496.97	0.333326	0.0522292	0.516859	17994
281	281	toca	518.182	0.333334	0.0501418	0.5238	17994
282	282	toca	539.394	0.338472	0.0477428	0.539561	17994
283	283	toca	560.606	0.339992	0.0514868	0.537704	17994
284	284	toca	581.818	0.340259	0.0527377	0.536914	17994
285	285	toca	603.03	0.337419	0.0486424	0.535273	17994
286	286	toca	624.242	0.342815	0.0494697	0.544552	17994
287	287	toca	645.455	0.343905	0.0498291	0.544685	17994
288	288	toca	666.667	0.339988	0.0490826	0.544078	17994
289	289	toca	687.879	0.350704	0.0545155	0.556647	17994
290	290	toca	709.091	0.34911	0.0522061	0.55861	17994
291	291	toca	730.303	0.339873	0.0475387	0.552442	17994
292	292	toca	751.515	0.354028	0.0534501	0.569418	17994
293	293	toca	772.727	0.352584	0.056719	0.559451	17994
294	294	toca	793.939	0.35282	0.0537285	0.561026	17994
295	295	toca	815.152	0.365071	0.0558439	0.5864	17994
296	296	toca	836.364	0.366856	0.0593355	0.584225	17994
297	297	toca	857.576	0.368334	0.0578148	0.587543	17994
298	298	toca	878.788	0.376595	0.0591501	0.604758	17994
299	299	toca	900	0.386727	0.0587385	0.624762	17994
300	300	Dia2	-1200				3485
301	301	Dia2	-1178.79				3485
302	302	Dia2	-1157.58				3485
303	303	Dia2	-1136.36				3485
304	304	Dia2	-1115.15				3485
305	305	Dia2	-1093.94				3485
306	306	Dia2	-1072.73				3485
307	307	Dia2	-1051.52				3485
308	308	Dia2	-1030.3				3485
309	309	Dia2	-1009.09				3485
310	310	Dia2	-987.879				3485
311	311	Dia2	-966.667				3485
312	312	Dia2	-945.455				3485
313	313	Dia2	-924.242				3485
314	314	Dia2	-903.03	0.00683186	-0.0395233	0.0512438	3485
315	315	Dia2	-881.818	0.00623413	-0.0328359	0.0478108	3485
316	316	Dia2	-860.606	0.00658137	-0.0316566	0.0444685	3485
317	317	Dia2	-839.394	0.00692862	-0.0341979	0.0481014	3485
318	318	Dia2	-818.182	0.00727586	-0.0405307	0.0534509	3485
319	319	Dia2	-796.97	0.00693322	-0.0380557	0.0507607	3485
320	320	Dia2	-775.758	0.00841164	-0.0335759	0.0482968	3485
321	321	Dia2	-754.545	0.00989006	-0.0328839	0.0522054	3485
322	322	Dia2	-733.333	0.0113685	-0.0357909	0.0589055	3485
323	323	Dia2	-712.121	0.00883102	-0.0360514	0.051722	3485
324	324	Dia2	-690.909	0.0096402	-0.0317823	0.0489372	3485
325	325	Dia2	-669.697	0.0104494	-0.0297632	0.0488983	3485
326	326	Dia2	-648.485	0.0112586	-0.0310726	0.053643	3485
327	327	Dia2	-627.273	0.0101796	-0.0358899	0.0553936	3485
328	328	Dia2	-606.061	0.0106216	-0.0315578	0.0521573	3485
329	329	Dia2	-584.848	0.0110637	-0.0295717	0.0530059	3485
330	330	Dia2	-563.636	0.0115058	-0.0323906	0.0559596	3485
331	331	Dia2	-542.424	0.0100648	-0.0383293	0.0589517	3485
332	332	Dia2	-521.212	0.010133	-0.0330493	0.0544216	3485
333	333	Dia2	-500	0.0110182	-0.0285508	0.0534052	3485
334	334	Dia2	-478.788	0.0119035	-0.0291215	0.0552603	3485
335	335	Dia2	-457.576	0.0127887	-0.0313151	0.0598398	3485
336	336	Dia2	-436.364	0.0121713	-0.0321638	0.058913	3485
337	337	Dia2	-415.152	0.013582	-0.0284376	0.0574535	3485
338	338	Dia2	-393.939	0.0149927	-0.0275711	0.0590302	3485
339	339	Dia2	-372.727	0.0164033	-0.0300463	0.0645696	3485
340	340	Dia2	-351.515	0.0152573	-0.0311256	0.061642	3485
341	341	Dia2	-330.303	0.015611	-0.0281057	0.0592753	3485
342	342	Dia2	-309.091	0.0159648	-0.0281373	0.0594211	3485
343	343	Dia2	-287.879	0.0163185	-0.0301684	0.0622625	3485
344	344	Dia2	-266.667	0.0153755	-0.0341808	0.0640245	3485
345	345	Dia2	-245.455	0.0164908	-0.0289273	0.0609981	3485
346	346	Dia2	-224.242	0.017606	-0.0269402	0.0615177	3485
347	347	Dia2	-203.03	0.0187213	-0.0287142	0.0652904	3485
348	348	Dia2	-181.818	0.019485	-0.0307191	0.068376	3485
349	349	Dia2	-160.606	0.0219006	-0.0253906	0.0687886	3485
350	350	Dia2	-139.394	0.0250788	-0.0220363	0.0712608	3485
351	351	Dia2	-118.182	0.0282571	-0.0223029	0.0769501	3485
352	352	Dia2	-96.9697	0.0314353	-0.0234114	0.0840543	3485
353	353	Dia2	-75.7576	0.0360096	-0.0174018	0.0883172	3485
354	354	Dia2	-54.5455	0.040893	-0.0117583	0.0931563	3485
355	355	Dia2	-33.3333	0.0457765	-0.00939411	0.100423	3485
356	356	Dia2	-12.1212	0.05066	-0.0105624	0.110356	3485
357	357	Dia2	9.09091	0.0531419	-0.00841679	0.113082	3485
358	358	Dia2	30.303	0.0537566	-0.00369428	0.108425	3485
359	359	Dia2	51.5152	0.0543714	-0.000709802	0.105579	3485
360	360	Dia2	72.7273	0.0549861	-0.00357013	0.110587	3485
361	361	Dia2	93.9394	0.0555027	-0.00588054	0.112097	3485
362	362	Dia2	115.152	0.0558206	-0.000774485	0.108097	3485
363	363	Dia2	136.364	0.0561386	0.000771743	0.107074	3485
364	364	Dia2	157.576	0.0564566	-0.00173479	0.11099	3485
365	365	Dia2	178.788	0.0567114	-0.00725833	0.116954	3485
366	366	Dia2	200	0.0566787	-0.0019646	0.112089	3485
367	367	Dia2	221.212	0.056599	0.000166556	0.110099	3485
368	368	Dia2	242.424	0.0565193	-0.00163316	0.111289	3485
369	369	Dia2	263.636	0.0564396	-0.00677049	0.116385	3485
370	370	Dia2	284.848	0.0597234	-0.000337028	0.116941	3485
371	371	Dia2	306.061	0.059798	0.00239218	0.113427	3485
372	372	Dia2	327.273	0.0598727	0.000970298	0.11566	3485
373	373	Dia2	348.485	0.0599473	-0.00113982	0.117814	3485
374	374	Dia2	369.697	0.0621184	0.000987136	0.119075	3485
375	375	Dia2	390.909	0.0623132	0.00357427	0.116039	3485
376	376	Dia2	412.121	0.062508	0.00387498	0.115768	3485
377	377	Dia2	433.333	0.0627028	0.00242899	0.119976	3485
378	378	Dia2	454.545	0.0667866	0.00423438	0.125052	3485
379	379	Dia2	475.758	0.0663867	0.00576703	0.119916	3485
380	380	Dia2	496.97	0.0659868	0.00795186	0.119536	3485
381	381	Dia2	518.182	0.0655868	0.00475524	0.120183	3485
382	382	Dia2	539.394	0.0682345	0.00506304	0.128064	3485
383	383	Dia2	560.606	0.06769	0.00643049	0.125103	3485
384	384	Dia2	581.818	0.0670755	0.00680752	0.123598	3485
385	385	Dia2	603.03	0.0664609	0.00285197	0.122709	3485
386	386	Dia2	624.242	0.0660373	-0.00264047	0.124811	3485
387	387	Dia2	645.455	0.0665518	0.00316947	0.121496	3485
388	388	Dia2	666.667	0.0664129	0.00468951	0.119501	3485
389	389	Dia2	687.879	0.066274	0.00217267	0.119093	3485
390	390	Dia2	709.091	0.0661351	3.91412e-06	0.126357	3485
391	391	Dia2	730.303	0.066677	-0.00110514	0.125938	3485
392	392	Dia2	751.515	0.0658429	-0.00171596	0.120963	3485
393	393	Dia2	772.727	0.0650089	0.000157327	0.117872	3485
394	394	Dia2	793.939	0.0641748	-0.0030289	0.116157	3485
395	395	Dia2	815.152	0.0669874	-0.00308559	0.125017	3485
396	396	Dia2	836.364	0.067782	0.00155165	0.123901	3485
397	397	Dia2	857.576	0.0685766	0.0064898	0.12158	3485
398	398	Dia2	878.788	0.0693712	0.00254874	0.1195	3485
399	399	Dia2	900	0.0847985	0.00579776	0.13371	3485
400	400	NWASP	-1200				1649
401	401	NWASP	-1178.79	-0.0219319	-0.0705791	0.010431	1649
402	402	NWASP	-1157.58	0.0115289	-0.0282774	0.033844	1649
403	403	NWASP	-1136.36	0.0154684	-0.011997	0.0403369	1649
404	404	NWASP	-1115.15	0.019408	-0.022157	0.0517358	1649
405	405	NWASP	-1093.94	-0.00369367	-0.0305199	0.0295666	1649
406	406	NWASP	-1072.73	0.00129661	-0.0240853	0.0396499	1649
407	407	NWASP	-1051.52	0.00628689	-0.0288185	0.0471081	1649
408	408	NWASP	-1030.3	0.0110118	-0.0316933	0.0569468	1649
409	409	NWASP	-1009.09	0.0112713	-0.0297007	0.0569862	1649
410	410	NWASP	-987.879	0.0179929	-0.0333587	0.0719274	1649
411	411	NWASP	-966.667	0.0239651	-0.0330509	0.0837574	1649
412	412	NWASP	-945.455	0.0455391	-0.0245329	0.116496	1649
413	413	NWASP	-924.242	0.0528228	-0.0234974	0.130551	1649
414	414	NWASP	-903.03	0.0510859	-0.0251231	0.113934	1649
415	415	NWASP	-881.818	0.0503868	-0.0207986	0.111372	1649
416	416	NWASP	-860.606	0.0505738	-0.0188851	0.104794	1649
417	417	NWASP	-839.394	0.0507609	-0.0227973	0.11339	1649
418	418	NWASP	-818.182	0.04804	-0.0258431	0.105222	1649
419	419	NWASP	-796.97	0.0463755	-0.0237872	0.094552	1649
420	420	NWASP	-775.758	0.0477925	-0.0219898	0.0959608	1649
421	421	NWASP	-754.545	0.0474949	-0.0245531	0.100815	1649
422	422	NWASP	-733.333	0.0509889	-0.0217485	0.102037	1649
423	423	NWASP	-712.121	0.0531106	-0.0209727	0.112602	1649
424	424	NWASP	-690.909	0.0566718	-0.0209212	0.12223	1649
425	425	NWASP	-669.697	0.05852	-0.0191995	0.122916	1649
426	426	NWASP	-648.485	0.0619896	-0.0178806	0.136155	1649
427	427	NWASP	-627.273	0.059948	-0.0205072	0.135878	1649
428	428	NWASP	-606.061	0.0647001	-0.0160065	0.141804	1649
429	429	NWASP	-584.848	0.0710378	-0.0138076	0.150628	1649
430	430	NWASP	-563.636	0.0773755	-0.0169367	0.174338	1649
431	431	NWASP	-542.424	0.0705652	-0.0164871	0.152345	1649
432	432	NWASP	-521.212	0.0737843	-0.0115059	0.152914	1649
433	433	NWASP	-500	0.0770034	-0.0097629	0.160451	1649
434	434	NWASP	-478.788	0.0795147	-0.01064	0.163024	1649
435	435	NWASP	-457.576	0.0837458	-0.00620454	0.165794	1649
436	436	NWASP	-436.364	0.0892887	-0.00457296	0.167124	1649
437	437	NWASP	-415.152	0.0961503	-0.00471685	0.186934	1649
438	438	NWASP	-393.939	0.0989022	-0.0027987	0.193405	1649
439	439	NWASP	-372.727	0.101547	-0.000999886	0.194536	1649
440	440	NWASP	-351.515	0.0961618	-0.00567552	0.186279	1649
441	441	NWASP	-330.303	0.0987888	-0.000538326	0.188795	1649
442	442	NWASP	-309.091	0.0998232	0.000192714	0.185404	1649
443	443	NWASP	-287.879	0.100858	-0.00186041	0.188675	1649
444	444	NWASP	-266.667	0.0999219	-0.000656989	0.183049	1649
445	445	NWASP	-245.455	0.105907	0.00397971	0.188936	1649
446	446	NWASP	-224.242	0.111892	0.00495639	0.203719	1649
447	447	NWASP	-203.03	0.117201	0.00578068	0.215247	1649
448	448	NWASP	-181.818	0.120177	0.00804596	0.223678	1649
449	449	NWASP	-160.606	0.129281	0.0127872	0.24283	1649
450	450	NWASP	-139.394	0.138605	0.0145133	0.258233	1649
451	451	NWASP	-118.182	0.148534	0.0212699	0.265351	1649
452	452	NWASP	-96.9697	0.158458	0.0231342	0.275695	1649
453	453	NWASP	-75.7576	0.170038	0.0295455	0.295548	1649
454	454	NWASP	-54.5455	0.198198	0.0415263	0.339223	1649
455	455	NWASP	-33.3333	0.228196	0.0491035	0.376987	1649
456	456	NWASP	-12.1212	0.258194	0.0539167	0.426983	1649
457	457	NWASP	9.09091	0.274289	0.0639282	0.450728	1649
458	458	NWASP	30.303	0.283473	0.0700566	0.469924	1649
459	459	NWASP	51.5152	0.292657	0.0740577	0.48497	1649
460	460	NWASP	72.7273	0.300568	0.0771565	0.498079	1649
461	461	NWASP	93.9394	0.306723	0.0820434	0.491909	1649
462	462	NWASP	115.152	0.312767	0.0847591	0.517192	1649
463	463	NWASP	136.364	0.318166	0.084973	0.539804	1649
464	464	NWASP	157.576	0.320397	0.0901376	0.527486	1649
465	465	NWASP	178.788	0.322523	0.0929062	0.523502	1649
466	466	NWASP	200	0.318524	0.0901211	0.532331	1649
467	467	NWASP	221.212	0.306282	0.0845365	0.506727	1649
468	468	NWASP	242.424	0.30689	0.0844245	0.510096	1649
469	469	NWASP	263.636	0.307672	0.0806317	0.498821	1649
470	470	NWASP	284.848	0.309931	0.083623	0.516063	1649
471	471	NWASP	306.061	0.313768	0.0869491	0.514905	1649
472	472	NWASP	327.273	0.317605	0.0889394	0.515663	1649
473	473	NWASP	348.485	0.308733	0.0831785	0.517982	1649
474	474	NWASP	369.697	0.340363	0.102026	0.546514	1649
475	475	NWASP	390.909	0.343127	0.10182	0.562712	1649
476	476	NWASP	412.121	0.328076	0.0932583	0.549745	1649
477	477	NWASP	433.333	0.326937	0.0941576	0.543865	1649
478	478	NWASP	454.545	0.346993	0.0997394	0.560425	1649
479	479	NWASP	475.758	0.331975	0.0946938	0.546229	1649
480	480	NWASP	496.97	0.329533	0.0985711	0.540878	1649
481	481	NWASP	518.182	0.329005	0.0968209	0.528446	1649
482	482	NWASP	539.394	0.348169	0.11148	0.545646	1649
483	483	NWASP	560.606	0.325226	0.100434	0.497298	1649
484	484	NWASP	581.818	0.326748	0.0997064	0.512375	1649
485	485	NWASP	603.03	0.32827	0.0999831	0.526849	1649
486	486	NWASP	624.242	0.31464	0.0949133	0.49743	1649
487	487	NWASP	645.455	0.341854	0.107616	0.522603	1649
488	488	NWASP	666.667	0.343079	0.111076	0.516553	1649
489	489	NWASP	687.879	0.337771	0.105995	0.511167	1649
490	490	NWASP	709.091	0.33814	0.104555	0.546782	1649
491	491	NWASP	730.303	0.374017	0.122524	0.589643	1649
492	492	NWASP	751.515	0.336721	0.110226	0.558243	1649
493	493	NWASP	772.727	0.337883	0.106548	0.546308	1649
494	494	NWASP	793.939	0.340378	0.107716	0.555134	1649
495	495	NWASP	815.152	0.392247	0.138427	0.633699	1649
496	496	NWASP	836.364	0.372635	0.124546	0.588743	1649
497	497	NWASP	857.576	0.373413	0.122615	0.583955	1649
498	498	NWASP	878.788	0.374191	0.124536	0.596169	1649
499	499	NWASP	900	0.38162	0.123946	0.572717	1649
500	500	GBD	-1200				7042
501	501	GBD	-1178.79				7042
502	502	GBD	-1157.58	0.00284238	-0.0134615	0.0240437	7042
503	503	GBD	-1136.36	0.00291678	-0.0121209	0.0196326	7042
504	504	GBD	-1115.15	0.00342947	-0.0133778	0.0210324	7042
505	505	GBD	-1093.94	0.0022005	-0.0190958	0.0233485	7042
506	506	GBD	-1072.73	0.00152454	-0.016807	0.0183354	7042
507	507	GBD	-1051.52	0.00264396	-0.0157748	0.018538	7042
508	508	GBD	-1030.3	0.00376338	-0.0183625	0.0241248	7042
509	509	GBD	-1009.09	0.00249279	-0.017471	0.0210305	7042
510	510	GBD	-987.879	0.00235882	-0.016566	0.0202636	7042
511	511	GBD	-966.667	0.00222486	-0.021041	0.0230198	7042
512	512	GBD	-945.455	0.00220191	-0.0210804	0.0232973	7042
513	513	GBD	-924.242	0.00305205	-0.0175662	0.0226355	7042
514	514	GBD	-903.03	0.0039022	-0.0176793	0.023481	7042
515	515	GBD	-881.818	0.00371294	-0.0198322	0.0239991	7042
516	516	GBD	-860.606	0.00420846	-0.0163158	0.0219795	7042
517	517	GBD	-839.394	0.00469728	-0.0171679	0.0229555	7042
518	518	GBD	-818.182	0.0050352	-0.0200224	0.0263184	7042
519	519	GBD	-796.97	0.00558477	-0.016639	0.0245465	7042
520	520	GBD	-775.758	0.00662783	-0.0156248	0.0257989	7042
521	521	GBD	-754.545	0.00754796	-0.017889	0.0290849	7042
522	522	GBD	-733.333	0.00741271	-0.0165148	0.0269905	7042
523	523	GBD	-712.121	0.00775956	-0.0151765	0.0268904	7042
524	524	GBD	-690.909	0.0081064	-0.0178791	0.0301565	7042
525	525	GBD	-669.697	0.0077409	-0.0166958	0.0284737	7042
526	526	GBD	-648.485	0.0085607	-0.0155877	0.027957	7042
527	527	GBD	-627.273	0.00938049	-0.0177946	0.0314788	7042
528	528	GBD	-606.061	0.00904823	-0.0183938	0.0312449	7042
529	529	GBD	-584.848	0.00963567	-0.0160815	0.0296976	7042
530	530	GBD	-563.636	0.0102231	-0.0171447	0.0320109	7042
531	531	GBD	-542.424	0.0101083	-0.0188093	0.0339004	7042
532	532	GBD	-521.212	0.0105463	-0.0162873	0.0306295	7042
533	533	GBD	-500	0.0113673	-0.0158283	0.0327451	7042
534	534	GBD	-478.788	0.0112982	-0.0183645	0.0355218	7042
535	535	GBD	-457.576	0.0114277	-0.0155474	0.0323128	7042
536	536	GBD	-436.364	0.0120473	-0.0155648	0.032075	7042
537	537	GBD	-415.152	0.012269	-0.019069	0.0349954	7042
538	538	GBD	-393.939	0.012488	-0.0163162	0.0326545	7042
539	539	GBD	-372.727	0.0133629	-0.0151244	0.0331061	7042
540	540	GBD	-351.515	0.0142378	-0.0175497	0.0366034	7042
541	541	GBD	-330.303	0.0142364	-0.0159532	0.035058	7042
542	542	GBD	-309.091	0.015375	-0.0141571	0.0348032	7042
543	543	GBD	-287.879	0.0165136	-0.0155382	0.0389096	7042
544	544	GBD	-266.667	0.016216	-0.0158758	0.038707	7042
545	545	GBD	-245.455	0.0173215	-0.0132793	0.0384311	7042
546	546	GBD	-224.242	0.0184271	-0.014519	0.0416273	7042
547	547	GBD	-203.03	0.0178446	-0.0152877	0.0421407	7042
548	548	GBD	-181.818	0.0196419	-0.0124173	0.0417302	7042
549	549	GBD	-160.606	0.0214393	-0.0123651	0.0457082	7042
550	550	GBD	-139.394	0.0233281	-0.0151567	0.0515737	7042
551	551	GBD	-118.182	0.02684	-0.010695	0.0523632	7042
552	552	GBD	-96.9697	0.0303706	-0.00978057	0.0564521	7042
553	553	GBD	-75.7576	0.0339023	-0.011825	0.0645129	7042
554	554	GBD	-54.5455	0.0421624	-0.0049696	0.0728482	7042
555	555	GBD	-33.3333	0.0512969	-0.0013925	0.0829701	7042
556	556	GBD	-12.1212	0.0604315	-0.0017873	0.0961193	7042
557	557	GBD	9.09091	0.0664671	0.00154907	0.103619	7042
558	558	GBD	30.303	0.0707909	0.00411024	0.109329	7042
559	559	GBD	51.5152	0.0751147	0.00308912	0.117227	7042
560	560	GBD	72.7273	0.0789031	0.00337669	0.121758	7042
561	561	GBD	93.9394	0.0820372	0.00533032	0.126651	7042
562	562	GBD	115.152	0.0851714	0.00430387	0.132116	7042
563	563	GBD	136.364	0.0882692	0.00326813	0.138688	7042
564	564	GBD	157.576	0.0914071	0.00657854	0.141003	7042
565	565	GBD	178.788	0.094545	0.00749403	0.146846	7042
566	566	GBD	200	0.0981458	0.00570851	0.154938	7042
567	567	GBD	221.212	0.100739	0.00937488	0.156445	7042
568	568	GBD	242.424	0.103001	0.00838987	0.157431	7042
569	569	GBD	263.636	0.102586	0.00563309	0.161904	7042
570	570	GBD	284.848	0.106909	0.00963971	0.16524	7042
571	571	GBD	306.061	0.109466	0.0105292	0.168463	7042
572	572	GBD	327.273	0.112024	0.0094402	0.173532	7042
573	573	GBD	348.485	0.117913	0.0120272	0.181796	7042
574	574	GBD	369.697	0.119182	0.0124886	0.181725	7042
575	575	GBD	390.909	0.12045	0.0100257	0.183093	7042
576	576	GBD	412.121	0.121766	0.0107952	0.187314	7042
577	577	GBD	433.333	0.123751	0.0136681	0.192271	7042
578	578	GBD	454.545	0.125736	0.0125608	0.197146	7042
579	579	GBD	475.758	0.131226	0.013431	0.206038	7042
580	580	GBD	496.97	0.131986	0.0146385	0.201943	7042
581	581	GBD	518.182	0.133173	0.0140631	0.206039	7042
582	582	GBD	539.394	0.134306	0.012063	0.215157	7042
583	583	GBD	560.606	0.135747	0.0139249	0.217606	7042
584	584	GBD	581.818	0.138377	0.0152174	0.213262	7042
585	585	GBD	603.03	0.141986	0.0127854	0.226524	7042
586	586	GBD	624.242	0.145336	0.0165845	0.218671	7042
587	587	GBD	645.455	0.147481	0.0163822	0.224368	7042
588	588	GBD	666.667	0.149626	0.0150736	0.23006	7042
589	589	GBD	687.879	0.151479	0.0176188	0.229573	7042
590	590	GBD	709.091	0.151841	0.0178142	0.222748	7042
591	591	GBD	730.303	0.152204	0.0158656	0.231328	7042
592	592	GBD	751.515	0.158336	0.0187004	0.240595	7042
593	593	GBD	772.727	0.161696	0.0210725	0.235252	7042
594	594	GBD	793.939	0.165056	0.0190805	0.244621	7042
595	595	GBD	815.152	0.170943	0.0194884	0.2564	7042
596	596	GBD	836.364	0.174023	0.0225863	0.249038	7042
597	597	GBD	857.576	0.177103	0.0212605	0.267115	7042
598	598	GBD	878.788	0.182608	0.0182759	0.282153	7042
599	599	GBD	900	0.186809	0.0224386	0.27476	7042
600	600	ena	-1200				1660
601	601	ena	-1178.79				1660
602	602	ena	-1157.58				1660
603	603	ena	-1136.36				1660
604	604	ena	-1115.15				1660
605	605	ena	-1093.94				1660
606	606	ena	-1072.73				1660
607	607	ena	-1051.52				1660
608	608	ena	-1030.3				1660
609	609	ena	-1009.09				1660
610	610	ena	-987.879				1660
611	611	ena	-966.667				1660
612	612	ena	-945.455				1660
613	613	ena	-924.242				1660
614	614	ena	-903.03	0.00317527	-0.0146085	0.0206255	1660
615	615	ena	-881.818	0.00362153	-0.0164683	0.0191249	1660
616	616	ena	-860.606	0.00300209	-0.0150218	0.0174912	1660
617	617	ena	-839.394	0.00238265	-0.015548	0.0183822	1660
618	618	ena	-818.182	-0.000474984	-0.0186424	0.0198744	1660
619	619	ena	-796.97	-0.000507176	-0.0189243	0.0212072	1660
620	620	ena	-775.758	0.000423114	-0.0162568	0.0206854	1660
621	621	ena	-754.545	0.0013534	-0.0170399	0.0211226	1660
622	622	ena	-733.333	0.0022837	-0.0204505	0.0245101	1660
623	623	ena	-712.121	0.001906	-0.0174883	0.022513	1660
624	624	ena	-690.909	0.00252434	-0.0137693	0.0204876	1660
625	625	ena	-669.697	0.00314268	-0.0149817	0.0202358	1660
626	626	ena	-648.485	0.00376101	-0.0162962	0.0255318	1660
627	627	ena	-627.273	0.00258861	-0.0176917	0.0246909	1660
628	628	ena	-606.061	0.00294621	-0.0142369	0.0225374	1660
629	629	ena	-584.848	0.00330381	-0.0142185	0.0210998	1660
630	630	ena	-563.636	0.00366141	-0.0160646	0.0232312	1660
631	631	ena	-542.424	0.00343753	-0.0190944	0.025614	1660
632	632	ena	-521.212	0.00468498	-0.0144233	0.0251419	1660
633	633	ena	-500	0.00620341	-0.0124156	0.0256111	1660
634	634	ena	-478.788	0.00772183	-0.0130334	0.0285239	1660
635	635	ena	-457.576	0.00838902	-0.0160156	0.0329323	1660
636	636	ena	-436.364	0.00906905	-0.0140145	0.0318293	1660
637	637	ena	-415.152	0.0101646	-0.0115178	0.0313594	1660
638	638	ena	-393.939	0.0112601	-0.0117561	0.033602	1660
639	639	ena	-372.727	0.0123556	-0.0148584	0.0372281	1660
640	640	ena	-351.515	0.0114444	-0.0144011	0.0360408	1660
641	641	ena	-330.303	0.0131834	-0.0106755	0.0359721	1660
642	642	ena	-309.091	0.0149223	-0.00969526	0.0382859	1660
643	643	ena	-287.879	0.0166613	-0.0123486	0.0434064	1660
644	644	ena	-266.667	0.0155517	-0.0137505	0.0432627	1660
645	645	ena	-245.455	0.0177978	-0.00871389	0.0429286	1660
646	646	ena	-224.242	0.020044	-0.00671708	0.0452287	1660
647	647	ena	-203.03	0.0222902	-0.00705221	0.0509487	1660
648	648	ena	-181.818	0.0209702	-0.0109187	0.0505109	1660
649	649	ena	-160.606	0.0256818	-0.00345867	0.0531873	1660
650	650	ena	-139.394	0.0303872	-0.000540359	0.0598481	1660
651	651	ena	-118.182	0.0350926	0.00015971	0.0681503	1660
652	652	ena	-96.9697	0.039798	-0.00153135	0.0789875	1660
653	653	ena	-75.7576	0.0496067	0.00933755	0.0869238	1660
654	654	ena	-54.5455	0.0602713	0.0174745	0.0966391	1660
655	655	ena	-33.3333	0.0709359	0.0236011	0.112799	1660
656	656	ena	-12.1212	0.0816005	0.0250314	0.130567	1660
657	657	ena	9.09091	0.0881837	0.0311045	0.138542	1660
658	658	ena	30.303	0.0920957	0.0361326	0.143561	1660
659	659	ena	51.5152	0.0960078	0.0365337	0.148739	1660
660	660	ena	72.7273	0.0999198	0.0358776	0.158841	1660
661	661	ena	93.9394	0.103626	0.0358353	0.166263	1660
662	662	ena	115.152	0.107115	0.0427838	0.168372	1660
663	663	ena	136.364	0.110604	0.0454747	0.172623	1660
664	664	ena	157.576	0.114092	0.0449162	0.178841	1660
665	665	ena	178.788	0.117334	0.0430004	0.185627	1660
666	666	ena	200	0.118265	0.0465314	0.184141	1660
667	667	ena	221.212	0.119054	0.0472046	0.185793	1660
668	668	ena	242.424	0.119843	0.0425426	0.186541	1660
669	669	ena	263.636	0.120632	0.0390467	0.192719	1660
670	670	ena	284.848	0.126285	0.0454645	0.197388	1660
671	671	ena	306.061	0.127975	0.0495867	0.197095	1660
672	672	ena	327.273	0.129666	0.0507991	0.199887	1660
673	673	ena	348.485	0.131357	0.049624	0.205096	1660
674	674	ena	369.697	0.133764	0.0523653	0.208715	1660
675	675	ena	390.909	0.13508	0.0559282	0.205758	1660
676	676	ena	412.121	0.136395	0.0537635	0.211314	1660
677	677	ena	433.333	0.137711	0.0533314	0.215846	1660
678	678	ena	454.545	0.142797	0.0562884	0.222636	1660
679	679	ena	475.758	0.143917	0.0591453	0.219566	1660
680	680	ena	496.97	0.145037	0.0604085	0.220441	1660
681	681	ena	518.182	0.146156	0.0579353	0.226324	1660
682	682	ena	539.394	0.149452	0.0570046	0.231623	1660
683	683	ena	560.606	0.153561	0.0644969	0.236667	1660
684	684	ena	581.818	0.15416	0.0655193	0.236257	1660
685	685	ena	603.03	0.154759	0.0628594	0.236743	1660
686	686	ena	624.242	0.155412	0.0615805	0.237671	1660
687	687	ena	645.455	0.157812	0.067234	0.236072	1660
688	688	ena	666.667	0.160572	0.0732349	0.244252	1660
689	689	ena	687.879	0.163332	0.0733659	0.243807	1660
690	690	ena	709.091	0.166093	0.0730475	0.248696	1660
691	691	ena	730.303	0.167017	0.0712079	0.247476	1660
692	692	ena	751.515	0.165709	0.07091	0.243281	1660
693	693	ena	772.727	0.164401	0.0686814	0.240857	1660
694	694	ena	793.939	0.163093	0.0666213	0.239327	1660
695	695	ena	815.152	0.152129	0.0583822	0.236509	1660
696	696	ena	836.364	0.154301	0.0618013	0.228423	1660
697	697	ena	857.576	0.156473	0.0628983	0.239173	1660
698	698	ena	878.788	0.158644	0.0632316	0.241094	1660
699	699	ena	900	0.16247	0.0584187	0.232849	1660
700	700	VASP	-1200				1510
701	701	VASP	-1178.79				1510
702	702	VASP	-1157.58				1510
703	703	VASP	-1136.36	-0.00223418	-0.0365366	0.0288914	1510
704	704	VASP	-1115.15	-0.00198918	-0.0391018	0.034483	1510
705	705	VASP	-1093.94	-0.000423235	-0.0432533	0.0311993	1510
706	706	VASP	-1072.73	0.00114271	-0.0524138	0.0416522	1510
707	707	VASP	-1051.52	0.0041095	-0.0441181	0.0404875	1510
708	708	VASP	-1030.3	0.00751636	-0.0417048	0.0494435	1510
709	709	VASP	-1009.09	0.0109232	-0.044504	0.0594391	1510
710	710	VASP	-987.879	0.00909732	-0.0394337	0.0517244	1510
711	711	VASP	-966.667	0.0130457	-0.040851	0.0572394	1510
712	712	VASP	-945.455	0.0169941	-0.0468067	0.0661822	1510
713	713	VASP	-924.242	0.0163697	-0.0405756	0.060949	1510
714	714	VASP	-903.03	0.0213356	-0.0337803	0.0673253	1510
715	715	VASP	-881.818	0.0263016	-0.0361383	0.0734444	1510
716	716	VASP	-860.606	0.0251288	-0.0357269	0.0748551	1510
717	717	VASP	-839.394	0.0265961	-0.0369405	0.0781434	1510
718	718	VASP	-818.182	0.0280634	-0.0351086	0.0811329	1510
719	719	VASP	-796.97	0.0241732	-0.0421895	0.0690293	1510
720	720	VASP	-775.758	0.0267487	-0.0381085	0.0702921	1510
721	721	VASP	-754.545	0.0293242	-0.0381462	0.0804616	1510
722	722	VASP	-733.333	0.0272039	-0.0415731	0.0759969	1510
723	723	VASP	-712.121	0.0307285	-0.0337992	0.0806663	1510
724	724	VASP	-690.909	0.0342184	-0.033541	0.086298	1510
725	725	VASP	-669.697	0.0352909	-0.0383015	0.0959026	1510
726	726	VASP	-648.485	0.0364261	-0.0316295	0.0949874	1510
727	727	VASP	-627.273	0.0399773	-0.0318068	0.105829	1510
728	728	VASP	-606.061	0.042728	-0.0337696	0.116457	1510
729	729	VASP	-584.848	0.0418767	-0.0304087	0.1116	1510
730	730	VASP	-563.636	0.0449615	-0.0317827	0.116623	1510
731	731	VASP	-542.424	0.0480462	-0.0384062	0.120371	1510
732	732	VASP	-521.212	0.0450512	-0.0368491	0.11526	1510
733	733	VASP	-500	0.0479725	-0.0302962	0.123405	1510
734	734	VASP	-478.788	0.0508937	-0.0331936	0.125361	1510
735	735	VASP	-457.576	0.050188	-0.0310438	0.125111	1510
736	736	VASP	-436.364	0.054094	-0.0304704	0.128022	1510
737	737	VASP	-415.152	0.0580001	-0.0290237	0.137672	1510
738	738	VASP	-393.939	0.0569614	-0.0304856	0.133625	1510
739	739	VASP	-372.727	0.0607958	-0.0276772	0.139653	1510
740	740	VASP	-351.515	0.0646301	-0.0269221	0.155622	1510
741	741	VASP	-330.303	0.0621276	-0.029061	0.1469	1510
742	742	VASP	-309.091	0.0666649	-0.0254346	0.150305	1510
743	743	VASP	-287.879	0.0712021	-0.0241958	0.161712	1510
744	744	VASP	-266.667	0.0692178	-0.0256646	0.159788	1510
745	745	VASP	-245.455	0.0759487	-0.0206934	0.168076	1510
746	746	VASP	-224.242	0.0826872	-0.0223963	0.183632	1510
747	747	VASP	-203.03	0.0791532	-0.0287083	0.178314	1510
748	748	VASP	-181.818	0.0873204	-0.021146	0.189214	1510
749	749	VASP	-160.606	0.0965251	-0.0156709	0.199861	1510
750	750	VASP	-139.394	0.105748	-0.0159414	0.216049	1510
751	751	VASP	-118.182	0.120713	-0.00260703	0.230007	1510
752	752	VASP	-96.9697	0.136305	0.0077653	0.254104	1510
753	753	VASP	-75.7576	0.151896	0.0093634	0.28223	1510
754	754	VASP	-54.5455	0.181724	0.0397669	0.308873	1510
755	755	VASP	-33.3333	0.215405	0.061452	0.352816	1510
756	756	VASP	-12.1212	0.249085	0.072194	0.411246	1510
757	757	VASP	9.09091	0.270206	0.0920895	0.428977	1510
758	758	VASP	30.303	0.284467	0.10809	0.440741	1510
759	759	VASP	51.5152	0.298728	0.109807	0.462044	1510
760	760	VASP	72.7273	0.3108	0.114198	0.473873	1510
761	761	VASP	93.9394	0.320297	0.131962	0.48688	1510
762	762	VASP	115.152	0.329794	0.129516	0.489118	1510
763	763	VASP	136.364	0.338418	0.135181	0.504375	1510
764	764	VASP	157.576	0.345818	0.154726	0.512199	1510
765	765	VASP	178.788	0.353219	0.149925	0.523253	1510
766	766	VASP	200	0.373463	0.165402	0.546204	1510
767	767	VASP	221.212	0.378274	0.171828	0.553782	1510
768	768	VASP	242.424	0.383084	0.1732	0.554196	1510
769	769	VASP	263.636	0.394075	0.169302	0.560976	1510
770	770	VASP	284.848	0.4001	0.186308	0.565449	1510
771	771	VASP	306.061	0.405204	0.189157	0.577997	1510
772	772	VASP	327.273	0.411642	0.175377	0.598286	1510
773	773	VASP	348.485	0.417164	0.192922	0.591392	1510
774	774	VASP	369.697	0.421833	0.194768	0.591121	1510
775	775	VASP	390.909	0.425854	0.189934	0.613548	1510
776	776	VASP	412.121	0.432861	0.20607	0.614947	1510
777	777	VASP	433.333	0.437373	0.203851	0.625425	1510
778	778	VASP	454.545	0.441884	0.197311	0.64042	1510
779	779	VASP	475.758	0.45718	0.212404	0.662206	1510
780	780	VASP	496.97	0.461726	0.222273	0.677055	1510
781	781	VASP	518.182	0.466273	0.21344	0.701139	1510
782	782	VASP	539.394	0.465486	0.218222	0.695325	1510
783	783	VASP	560.606	0.472073	0.216087	0.697471	1510
784	784	VASP	581.818	0.478661	0.214301	0.713135	1510
785	785	VASP	603.03	0.4821	0.224111	0.714665	1510
786	786	VASP	624.242	0.48029	0.224745	0.707765	1510
787	787	VASP	645.455	0.478479	0.227635	0.705335	1510
788	788	VASP	666.667	0.487702	0.22886	0.707416	1510
789	789	VASP	687.879	0.492856	0.229505	0.719215	1510
790	790	VASP	709.091	0.49801	0.230263	0.738248	1510
791	791	VASP	730.303	0.513766	0.231583	0.769677	1510
792	792	VASP	751.515	0.522393	0.24015	0.771175	1510
793	793	VASP	772.727	0.529961	0.241111	0.795765	1510
794	794	VASP	793.939	0.530986	0.245173	0.813216	1510
795	795	VASP	815.152	0.537422	0.254202	0.811535	1510
796	796	VASP	836.364	0.542324	0.240451	0.828648	1510
797	797	VASP	857.576	0.548525	0.220194	0.848259	1510
798	798	VASP	878.788	0.562218	0.254197	0.868967	1510
799	799	VASP	900	0.563819	0.260293	0.867549	1510

## Sheet: DataSet4
	protein	condition	number
0	Actin	Control	162
1	Actin	Control	156
2	Actin	Control	180
3	Actin	Control	194
4	Actin	Control	204
5	Actin	Control	231
6	Actin	Control	123
7	Actin	Control	176
8	Actin	Control	126
9	Actin	Control	206
10	Actin	+ Lat B	12
11	Actin	+ Lat B	23
12	Actin	+ Lat B	17
13	Actin	+ Lat B	16
14	Actin	+ Lat B	11
15	Actin	+ Lat B	4
16	Actin	+ Lat B	6
17	Actin	+ Lat B	14
18	Fascin	Control	168
19	Fascin	Control	179
20	Fascin	Control	168
21	Fascin	Control	155
22	Fascin	Control	187
23	Fascin	Control	170
24	Fascin	Control	171
25	Fascin	Control	128
26	Fascin	Control	87
27	Fascin	Control	141
28	Fascin	Control	181
29	Fascin	Control	197
30	Fascin	Control	190
31	Fascin	Control	146
32	Fascin	+ Lat B	45
33	Fascin	+ Lat B	42
34	Fascin	+ Lat B	38
35	Fascin	+ Lat B	0
36	Fascin	+ Lat B	0
37	Fascin	+ Lat B	0
38	Fascin	+ Lat B	3
39	Fascin	+ Lat B	1
40	Fascin	+ Lat B	0
41	Fascin	+ Lat B	0
42	Fascin	+ Lat B	0
43	Toca-1	Control	148
44	Toca-1	Control	170
45	Toca-1	Control	144
46	Toca-1	Control	155
47	Toca-1	Control	165
48	Toca-1	Control	122
49	Toca-1	Control	155
50	Toca-1	Control	172
51	Toca-1	+ Lat B	106
52	Toca-1	+ Lat B	101
53	Toca-1	+ Lat B	97
54	Toca-1	+ Lat B	110
55	Toca-1	+ Lat B	106
56	Toca-1	+ Lat B	169
57	Toca-1	+ Lat B	48
58	Toca-1	+ Lat B	54
59	Toca-1	+ Lat B	61
60	Toca-1	+ Lat B	82
61	Toca-1	+ Lat B	42
62	Cdc42$\cdot$GTP	Control	168
63	Cdc42$\cdot$GTP	Control	67
64	Cdc42$\cdot$GTP	Control	63
65	Cdc42$\cdot$GTP	Control	125
66	Cdc42$\cdot$GTP	Control	143
67	Cdc42$\cdot$GTP	Control	145
68	Cdc42$\cdot$GTP	Control	88
69	Cdc42$\cdot$GTP	Control	121
70	Cdc42$\cdot$GTP	Control	119
71	Cdc42$\cdot$GTP	Control	125
72	Cdc42$\cdot$GTP	Control	97
73	Cdc42$\cdot$GTP	Control	191
74	Cdc42$\cdot$GTP	Control	158
75	Cdc42$\cdot$GTP	Control	179
76	Cdc42$\cdot$GTP	Control	204
77	Cdc42$\cdot$GTP	+ Lat B	0
78	Cdc42$\cdot$GTP	+ Lat B	7
79	Cdc42$\cdot$GTP	+ Lat B	8
80	Cdc42$\cdot$GTP	+ Lat B	16
81	Cdc42$\cdot$GTP	+ Lat B	17
82	Cdc42$\cdot$GTP	+ Lat B	43
83	Cdc42$\cdot$GTP	+ Lat B	41
84	Cdc42$\cdot$GTP	+ Lat B	31
85	Cdc42$\cdot$GTP	+ Lat B	45
86	Cdc42$\cdot$GTP	+ Lat B	66
87	Cdc42$\cdot$GTP	+ Lat B	89
88	Cdc42$\cdot$GTP	+ Lat B	79
89	Cdc42$\cdot$GTP	+ Lat B	102
90	N-WASP	Control	116
91	N-WASP	Control	170
92	N-WASP	Control	180
93	N-WASP	Control	131
94	N-WASP	Control	125
95	N-WASP	Control	121
96	N-WASP	Control	157
97	N-WASP	Control	119
98	N-WASP	Control	140
99	N-WASP	Control	208
100	N-WASP	Control	179
101	N-WASP	Control	198
102	N-WASP	+ Lat B	26
103	N-WASP	+ Lat B	29
104	N-WASP	+ Lat B	27
105	N-WASP	+ Lat B	27
106	N-WASP	+ Lat B	26
107	N-WASP	+ Lat B	19
108	N-WASP	+ Lat B	15
109	N-WASP	+ Lat B	206
110	N-WASP	+ Lat B	108
111	N-WASP	+ Lat B	123
112	N-WASP	+ Lat B	145
113	N-WASP	+ Lat B	160
114	VASP	Control	118
115	VASP	Control	122
116	VASP	Control	98
117	VASP	Control	104
118	VASP	Control	139
119	VASP	Control	126
120	VASP	Control	131
121	VASP	Control	138
122	VASP	Control	116
123	VASP	Control	96
124	VASP	Control	147
125	VASP	Control	193
126	VASP	Control	174
127	VASP	Control	147
128	VASP	Control	110
129	VASP	+ Lat B	23
130	VASP	+ Lat B	36
131	VASP	+ Lat B	21
132	VASP	+ Lat B	42
133	VASP	+ Lat B	32
134	VASP	+ Lat B	2
135	VASP	+ Lat B	4
136	VASP	+ Lat B	3
137	VASP	+ Lat B	12
138	VASP	+ Lat B	12
139	VASP	+ Lat B	13
140	VASP	+ Lat B	22
141	VASP	+ Lat B	22
142	VASP	+ Lat B	17
143	VASP	+ Lat B	9
144	Ena	Control	158
145	Ena	Control	149
146	Ena	Control	157
147	Ena	Control	165
148	Ena	Control	36
149	Ena	Control	58
150	Ena	Control	62
151	Ena	Control	158
152	Ena	Control	276
153	Ena	Control	315
154	Ena	Control	146
155	Ena	+ Lat B	49
156	Ena	+ Lat B	72
157	Ena	+ Lat B	34
158	Ena	+ Lat B	19
159	Ena	+ Lat B	29
160	Ena	+ Lat B	19
161	Ena	+ Lat B	55
162	Ena	+ Lat B	100
163	Ena	+ Lat B	137
164	Ena	+ Lat B	165
165	Ena	+ Lat B	164

## Sheet: DataSet5
	Experiment	Stage Position	Length (microns)	Base Area (microns squared)	Straightness	Actin (background corrected)	Cdc42.GTP (background corrected)	Diaph3 (background corrected)	Ena (background corrected)	Fascin (background corrected)	N-WASP (background corrected)	Toca-1 (background corrected)	VASP (background corrected)
0	0	0	5.07556	0.199005	0.738863	1613.67						-29.6444	-56.4
1	0	0	4.73457	0.39801	0.875244	1544.11						493.139	34.2556
2	0	0	5.16527	0.574904	0.695111	2678.79						163.867	103.396
3	0	0	13.2316	2.21117	0.953687	5468.76						1323.15	76.6543
4	0	0	4.29138	0.331675	0.840255	1665.19						40.7733	174.627
5	0	0	4.05825	0.552792	0.958301	3548.39						-60.7184	314.095
6	0	0	11.9006	0.309564	0.927345	2297.33						-227.935	232.739
7	0	0	11.7766	1.17192	0.978881	3466.09						854.891	65.4972
8	0	0	12.9395	0.574904	0.968829	2654.43						64.533	74.2473
9	0	0	3.7286	0.796021	0.939537	2558.61						1911.03	168.484
10	0	0	3.79044	0.442234	0.956128	2598.07						214.337	-51.4538
11	0	0	16.1965	2.47651	0.955249	6211.33						1312.58	386.438
12	0	0	5.52373	0.729686	0.943601	2100.02						342.468	276.386
13	0	0	3.02339	0.331675	0.898722	1618.76						-23.0667	-143.053
14	0	0	14.7927	1.81316	0.967532	3496.93						376.636	246.247
15	0	0	12.5521	2.01216	0.965194	4850.54						981.341	282.304
16	0	0	4.56561	0.818133	0.936963	3618.92						201.993	1.03392
17	0	0	11.5878	0.884468	0.964592	2301.07						1052.31	168.645
18	0	0	6.00363	0.331675	0.920455	1695.44						194.8	30.16
19	0	0	10.4402	0.331675	0.970563	2142.24						232.652	106.07
20	0	0	5.38281	0.39801	0.825984	2059.31						2292.98	32.6498
21	0	0	7.50671	0.530681	0.946076	1643.43						923.583	-47.8
22	0	0	8.53636	1.01714	0.793071	2841.5						1061.39	77.4947
23	0	0	3.3779	0.995026	0.944181	3447.16						768.579	257.466
24	0	0	5.86166	0.331675	0.84473	2255.33						-51.226	-51.7885
25	0	0	11.5605	0.574904	0.96473	2634.23						1009.47	195.851
26	0	0	13.7368	1.65838	0.961409	3372.74						982.984	129.817
27	0	0	4.18882	0.442234	0.849023	1951.73						-100.19	44.93
28	0	0	4.50399	0.508569	0.89908	1848.4						35.8796	-57.0799
29	0	0	3.3855	0.773909	0.759056	2462.17						3245.65	185.663
30	0	0	4.40509	0.619127	0.940708	1687.21						504.032	126.7
31	0	0	3.57055	0.331675	0.981143	1406.23						-261.357	4.39855
32	0	0	7.43237	0.906579	0.570325	2639.48						3766.45	16.6219
33	0	0	3.74681	0.420122	0.864983	1486.68						310.666	-131.04
34	0	0	8.88096	1.21614	0.960904	2415.98						1207.99	81.4341
35	0	0	7.36054	0.199005	0.960625	930.427						1176.8	87.9316
36	0	0	3.50548	0.420122	0.852253	2641.88						-359.476	12.557
37	0	0	4.74223	0.751797	0.770635	3092.22						393.585	4.39116
38	0	0	9.83786	0.442234	0.919939	2244.51						615.933	-42.4364
39	0	0	4.06922	0.486457	0.891374	2264.36						541.09	37.6922
40	0	0	7.37847	0.199005	0.798549	1880.22						269.467	30.9111
41	0	0	4.2099	0.574904	0.952765	2905.89						548.251	200.87
42	0	0	3.34468	0.353787	0.924082	1870.95						388.088	58
43	0	0	11.4059	1.99005	0.853725	3994.14						2813.3	162.226
44	0	0	15.2853	1.28248	0.954245	2667.88						1992.51	176.19
45	0	0	5.08382	0.486457	0.887092	2326.62						766.43	115.527
46	0	0	6.72715	0.707574	0.893265	2480.15						655.591	109.889
47	0	0	7.87005	0.199005	0.856889	1914.4						1727.96	-57.3556
48	0	0	11.3407	1.48148	0.941258	3030.8						1009.95	42.4117
49	0	0	10.2906	0.508569	0.931725	2327.71						588.467	120.261
50	0	0	7.4797	0.972914	0.94113	2972.02						614.924	55.8405
51	0	0	10.669	1.43726	0.915388	2679.19						3027.84	8.35096
52	0	0	5.35188	0.442234	0.774289	1781.28						192.98	76.6085
53	0	0	15.0704	0.818133	0.969457	3841.55						349.253	338.859
54	0	0	8.45344	0.530681	0.748184	1997.16						115.542	209.709
55	0	0	5.71992	0.663351	0.630394	2553.13						-86.9852	213.316
56	0	0	6.32908	0.199005	0.804606	1595.2						185.244	-87.1111
57	0	0	9.4021	0.995026	0.96517	2829.26						1838.35	52.8858
58	0	0	7.02233	0.641239	0.934297	2466.18						1496.73	-20.9851
59	0	0	14.9841	1.48148	0.91746	3328.48						1772.46	211.26
60	0	0	14.5741	1.52571	0.942565	5051.64						4449.85	222.638
61	0	0	6.35742	0.530681	0.870175	1881.84						-137.139	153.872
62	0	0	6.60409	0.464345	0.922922	1497.32						650.105	111.924
63	0	0	5.42768	0.818133	0.936156	2065.12						586.692	25.0171
64	0	0	3.51566	0.442234	0.899888	2369.93						3110.85	487.471
65	0	0	3.65064	0.707574	0.963053	3331.87						4387.38	176.1
66	0	0	9.38608	1.06136	0.905735	3343.77						2348.15	0.769033
67	0	0	17.018	1.61415	0.955726	5324.14						2335.78	249.873
68	0	0	5.16502	0.26534	0.841135	3217.27						729.453	153.192
69	0	0	7.26279	0.26534	0.826371	2185.07						566.083	9.51667
70	0	0	8.8473	0.26534	0.928887	1152.64						3029.82	19.3805
71	0	0	12.658	0.972914	0.952446	2869.21						1275.8	57.0915
72	0	0	9.19002	0.619127	0.88955	2696.66						1646.08	82.1126
73	0	0	14.0642	0.26534	0.864296	2237.97						2545.29	-33
74	0	0	10.2807	0.928691	0.953042	2505.24						1684.33	77.6023
75	0	0	6.85347	0.707574	0.918504	2841.97						1354.06	214.495
76	0	0	4.31574	0.309564	0.735782	1887.79						-25.1587	-16.3988
77	0	0	3.66715	0.486457	0.87442	2475.33						445.968	-15.8079
78	0	0	9.00363	0.663351	0.944208	2513.68						1368.59	115.235
79	0	0	10.6977	1.74682	0.961785	4485.06						4730.76	264.91
80	0	0	5.61503	1.30459	0.892435	1918.14						2098.5	-19.238
81	0	0	16.6994	0.331675	0.817242	2508.63						439.533	277.733
82	0	0	5.60146	0.486457	0.955172	2585.23						789.952	173.335
83	0	0	7.11776	0.442234	0.852486	1897.45						5612.29	54.0544
84	0	0	9.23635	0.906579	0.975076	2375.6						165.332	270.911
85	0	0	6.97686	0.331675	0.839933	1619.4						285.933	210.453
86	0	0	3.52164	2.47651	0.994751	4045.97						2353.2	40.5116
87	0	0	4.51619	0.309564	0.924279	1758.85						996.182	104.748
88	0	0	5.01256	0.420122	0.925736	1786.45						662.063	111.4
89	0	0	11.2557	0.486457	0.805036	2045.35						1947.02	141.009
90	0	0	5.98708	0.486457	0.799732	1732.88						77.3093	123.066
91	0	0	13.6311	1.14981	0.964252	3131.05						2999.11	126.942
92	0	0	12.7003	1.1277	0.832861	2926.25						2625.25	-3.83846
93	0	0	4.75696	0.199005	0.855275	1458.98						34.2889	64.0444
94	0	0	9.87869	0.199005	0.940904	2359.07						1549.7	30.037
95	0	0	4.98244	0.26534	0.931334	1482.92						153.617	-156.25
96	0	0	13.765	1.63627	0.964139	4032.25						3237.44	0.979886
97	0	0	6.26174	0.729686	0.931327	1740.63						403.303	22.5455
98	0	0	6.34124	0.508569	0.641595	2178.74						715.733	556.47
99	0	0	7.01094	0.508569	0.851578	1753.7						1955.45	165.152
100	0	0	10.6003	0.26534	0.850882	1883.58						-111.444	66.3611
101	0	0	10.2405	0.707574	0.89609	2091.64						1592.48	76.0009
102	0	0	8.38655	0.619127	0.896417	2244.51						-46.2722	86.8891
103	0	0	3.42941	0.199005	0.793216	1596.96						884.133	253.244
104	0	0	3.73334	0.309564	0.824646	1309.7						18.7857	122.771
105	0	0	18.5018	0.331675	0.899918	2360.9						561.492	6.3673
106	0	0	7.5864	0.751797	0.954025	3248.36						1010.7	232.573
107	0	0	13.0389	0.972914	0.851609	2017.48						2395.12	-146.062
108	0	0	10.661	1.21614	0.898491	2247.1						2623.57	22.0253
109	0	0	8.34236	0.862356	0.965071	3040.51						2595.58	246.694
110	0	0	6.17807	0.442234	0.901424	2442.57						-210.062	182.525
111	0	0	5.7324	1.01714	0.962609	4681.62						873.243	221.482
112	0	0	6.96973	0.685462	0.962626	2522.3						1325.22	147.985
113	0	0	10.2527	1.48148	0.938856	3358.12						3463.02	141.056
114	0	0	3.22946	0.39801	0.934636	1494.58						964.833	-29.3444
115	0	0	8.10563	0.375899	0.951464	1868.99						3769.78	102.006
116	0	0	13.9776	2.10061	0.963645	3783.6						4594.52	344.875
117	0	0	13.8649	0.508569	0.872117	1675.14						1907.32	66.8957
118	0	0	13.4976	0.574904	0.928122	1999.74						3551.94	93.9
119	0	0	5.71557	1.08347	0.962987	2077.07						2207.62	22.5362
120	0	0	6.14061	0.331675	0.832766	1774.45						1648.12	105.2
121	0	0	4.16916	0.353787	0.863403	1867.55						2235.65	142.188
122	0	0	7.00921	2.05639	0.934362	2906.21						4162.2	75.6162
123	0	0	3.3684	0.39801	0.945812	1594.78						207.839	324.827
124	0	0	3.5052	0.552792	0.881764	1378.25						559.448	109.556
125	0	0	7.0869	1.08347	0.816172	2522.09						137.552	106.603
126	0	0	9.93856	1.23825	0.963648	4181.8						2400.21	656.218
127	0	0	8.37742	0.552792	0.903168	2383.11						739.096	-11.64
128	0	0	13.3394	0.707574	0.963873	2153.28						2793.22	263.453
129	0	0	16.9346	2.54284	0.946645	4018.85						4256.34	320.269
130	0	0	13.4345	0.39801	0.953268	2677.93						6856.78	116.338
131	0	0	5.81431	0.751797	0.950426	2992.71						369.353	-24.5711
132	0	0	12.3587	2.80818	0.895598	3520.27						1893.49	193.407
133	0	0	8.54792	1.48148	0.962992	3821.69						1892.44	129.258
134	0	0	5.04614	0.199005	0.822474	1489.58						142.756	-87.5778
135	0	0	6.21162	0.26534	0.973614	1671						3383.05	173.2
136	0	0	3.7324	0.39801	0.94532	1594.84						599.6	200.889
137	0	0	5.69224	0.331675	0.909685	1391.39						2432.49	-105.533
138	0	0	6.09131	0.199005	0.821567	1181						522.156	213.822
139	0	0	10.6363	0.199005	0.818964	2080.73						397.156	3.22222
140	0	0	7.3614	0.26534	0.96221	1696.7						646.9	286.55
141	0	0	12.6019	0.751797	0.957259	2483.39						1504.31	2.4179
142	0	0	13.9266	0.884468	0.903932	2603.68						2625.9	5.96508
143	0	0	20.2134	0.552792	0.752689	3141.24						3843.3	197.18
144	0	0	8.54205	0.309564	0.959874	1025.48						1481.63	140.38
145	0	0	7.92122	0.353787	0.912156	1951.45						2443.11	113.797
146	0	0	19.3655	2.87452	0.725864	3826.41						3774.1	181.517
147	0	0	5.65769	0.26534	0.833545	1183.1						3619.13	-98.7333
148	0	0	4.10735	0.486457	0.974536	1741.93						1540.37	120.045
149	0	0	9.40875	0.442234	0.9576	2943.46						770.168	458.113
150	0	0	6.71237	0.39801	0.900981	1494.72						458.422	-4.23333
151	0	0	7.09688	0.331675	0.943287	1568.4						745.88	276.787
152	0	0	9.48621	0.353787	0.82767	1443.25						167.5	368.55
153	0	0	6.96682	0.331675	0.953521	1981.89						893.947	348.093
154	0	0	14.1965	1.45937	0.978293	3743.62						2571.59	174.482
155	0	0	7.19644	0.420122	0.866393	1444.38						2086.33	112.695
156	0	0	9.00412	0.331675	0.919408	1375.91						2408.04	-29.4933
157	0	0	11.8462	0.884468	0.952108	1665.23						4366.31	-21.075
158	0	0	6.01342	0.309564	0.811066	1412.83						-422.729	122.071
159	0	0	12.7181	0.353787	0.951901	1463.47						591.315	319.69
160	0	0	6.89992	0.199005	0.745186	613.933						208.889	110.911
161	0	0	6.44849	0.862356	0.922979	3405.66						2250.76	344.711
162	0	0	7.9639	0.309564	0.839971	1451.08						2654.01	127.314
163	0	0	10.3319	0.331675	0.927784	1374.67						6729.45	39.9467
164	0	0	7.06381	0.375899	0.863114	1933.7						1032.82	253.247
165	0	0	4.45103	0.199005	0.91954	1603.07						5785.64	75.1778
166	0	0	5.54656	1.43726	0.84813	2322.55						1691.67	152.031
167	0	0	3.66969	0.26534	0.967432	1330.95						4435.72	281.817
168	0	0	7.21097	0.464345	0.917304	1811.9						1756.79	47.6815
169	0	0	4.66643	0.420122	0.802999	1030.36						561.063	-34.1415
170	0	0	12.3965	0.508569	0.946265	1662.44						1656.16	80.6808
171	0	0	9.07957	1.01714	0.891014	2053.76						995.253	101.103
172	0	0	8.56172	0.420122	0.878914	1685.57						546.484	183.053
173	0	0	6.37344	0.199005	0.883219	1241.04						633.156	258.178
174	0	0	7.01728	0.442234	0.929996	1597.57						1321.7	308.46
175	0	0	10.8426	0.26534	0.69348	1022.53						2899.15	26.4333
176	0	0	14.5147	0.751797	0.950903	2317.88						2567.97	179.192
177	0	0	12.5282	0.442234	0.900985	1388.46						2855.2	10.6194
178	0	0	12.5831	0.442234	0.96429	1673.62						1749.88	174.182
179	0	0	12.937	0.530681	0.975409	2419.11						3473.23	147.639
180	0	0	13.7181	0.420122	0.908037	1380.69						1879.51	-29.7281
181	0	0	11.5666	0.972914	0.883657	1532.45						5071.6	-117.923
182	0	0	14.7347	0.619127	0.867628	1557.91						974.871	-33.5786
183	0	0	6.87844	0.729686	0.950491	2238.35						2542.63	402.358
184	0	0	5.91119	0.464345	0.847722	1334.52						1797.74	87.4952
185	0	0	10.8211	0.928691	0.94873	2232.82						3899.91	179.398
186	0	0	12.7131	0.574904	0.815622	1577.48						3005.6	168.118
187	0	0	6.60756	0.26534	0.910835	1561.64						737.833	312.556
188	0	0	4.629	0.353787	0.973194	1531.15						3782.63	323.545
189	0	1	14.9381	0.26534	0.889315	2251.22						1142.2	178.425
190	0	1	13.8235	0.508569	0.831306	2121.05						402.143	154.35
191	0	1	14.9841	0.685462	0.969979	3693.47						1173.9	208.289
192	0	1	7.05974	0.508569	0.927674	1534.7						528.57	22.3788
193	0	1	13.3502	0.862356	0.938233	2410.58						1897.02	-7.87478
194	0	1	3.77091	1.14981	0.84209	3418.19						1231.9	30.1032
195	0	1	7.13021	1.65838	0.842007	2402.82						512.855	62.3164
196	0	1	3.29836	0.442234	0.794919	1410.95						85.76	83.54
197	0	1	12.9213	1.06136	0.935093	2189.28						1848.45	57.5964
198	0	1	6.83581	0.972914	0.971064	3620.78						3297.98	73.839
199	0	1	18.6642	0.486457	0.788635	1698.05						369.368	20.473
200	0	1	6.18442	0.751797	0.79339	2233.49						772.218	-22.0581
201	0	1	6.64603	0.309564	0.465592	1246.59						721.457	42.1857
202	0	1	3.55185	0.309564	0.843461	1146.36						18.0714	-38.4429
203	0	1	6.07964	0.331675	0.873221	838.546						549.423	-25.0649
204	0	1	5.44302	0.840244	0.853837	2092.08						263.735	28.3628
205	0	1	3.83616	0.641239	0.923014	2083.72						222.8	154.833
206	0	1	7.22347	0.862356	0.907815	1734.55						1388.94	-51.8091
207	0	1	9.14595	0.995026	0.830445	2021.63						244.181	156.204
208	0	1	7.09609	0.530681	0.822623	2079.18						77.0379	55.8561
209	0	1	4.422	0.972914	0.678952	2729.76						278.059	7.25442
210	0	1	3.13636	0.442234	0.802864	813.42						182.616	26.1381
211	0	1	5.53654	0.641239	0.93179	2034.03						45.9966	67.2797
212	0	1	10.8949	0.199005	0.829001	1604.51						402.489	241.133
213	0	1	15.5464	0.995026	0.968075	2619.66						279.968	367.45
214	0	1	3.10018	0.597016	0.720912	2569.46						138.544	101.311
215	0	1	8.51026	0.508569	0.709348	2013.17						153.63	-38.4884
216	0	1	7.22575	0.39801	0.923029	1621.61						493.816	98.4559
217	0	1	10.6469	0.39801	0.863808	1584.19						1133.07	185.695
218	0	1	13.3949	1.65838	0.815019	2151.19						767.77	-1.24687
219	0	1	3.02164	0.26534	0.994056	1574.25						584.717	199.483
220	0	1	6.46034	0.862356	0.930168	2936.65						1276.48	116.956
221	0	1	4.85101	0.508569	0.724099	2430.49						945.449	36.6087
222	0	1	9.11399	1.43726	0.776495	1621.34						520.433	4.713
223	0	1	4.15238	0.552792	0.848954	2736.29						539.673	24.7635
224	0	1	3.44984	0.331675	0.780227	1679.26						457.289	245.5
225	0	1	5.01182	0.309564	0.798665	1974.83						98.1377	71.9317
226	0	1	7.40139	1.10558	0.788627	3504.55						695.968	5.98664
227	0	1	9.24181	0.552792	0.828733	1375.18						666.674	-14.3314
228	0	1	3.98747	1.17192	0.775118	2878.74						369.203	86.9746
229	0	1	3.83043	0.729686	0.814084	2395.44						962.398	-71.4734
230	0	1	4.46345	0.574904	0.681661	1894.21						-46.5356	134.67
231	0	1	4.2264	1.45937	0.716766	3447.34						641.435	158.328
232	0	1	10.8399	1.03925	0.933071	2077.95						1677.66	31.0043
233	0	1	5.03795	0.420122	0.90533	2421.75						499.637	56.086
234	0	1	12.1579	0.729686	0.688449	2326.13						548.152	133.45
235	0	1	6.35125	0.442234	0.758153	2499.23						103.881	52.4097
236	0	1	3.21076	0.663351	0.979195	3173.94						2123.08	94.1759
237	0	1	5.14978	0.442234	0.97306	1860.95						1271.54	74.6588
238	0	1	3.2764	0.619127	0.943341	2101.17						946.786	132.302
239	0	1	11.0192	0.530681	0.904865	1231.22						364.308	-18.0508
240	0	1	5.55549	0.39801	0.824909	1799.27						-52.9199	-27.443
241	0	1	10.3921	1.96794	0.930692	2839.77						1445.93	137.853
242	0	1	18.8518	1.06136	0.91136	2641.61						1237.21	145.728
243	0	1	6.59994	0.309564	0.970931	3062.38						397.453	-222.208
244	0	1	10.1628	1.61415	0.697545	3705.48						4425.37	33.1932
245	0	1	18.8483	1.43726	0.963427	4199.02						2943.17	253.168
246	0	1	7.43179	0.530681	0.842517	1311.88						119.637	55.4524
247	0	1	19.1575	1.3267	0.96345	2594.62						3890.03	19.743
248	0	1	4.64844	1.08347	0.88223	2002.73						926.212	-117.363
249	0	1	4.67581	0.26534	0.778341	1471.05						1498.3	21.1364
250	0	1	4.8042	0.199005	0.846866	1319						1264.77	149.107
251	0	1	5.83287	1.56993	0.960686	4924.48						4546.46	171.348
252	0	1	4.36078	1.06136	0.845642	2203.66						32.9134	108.558
253	0	1	3.17667	1.26037	0.84083	3686.6						1107.08	81.7608
254	0	1	4.59959	0.663351	0.879205	1973.22						390.002	-23.2224
255	0	1	6.71415	0.663351	0.791318	2616.11						-36.12	174.06
256	0	1	10.2653	0.39801	0.940848	1759.49						1070.38	34.8644
257	0	1	5.4677	1.76894	0.731569	3412.3						2450.58	136.13
258	0	1	4.08657	0.309564	0.980167	1758.23						5671.4	168.018
259	0	1	6.25232	0.619127	0.961999	1769.08						3713.65	1.60165
260	0	1	3.74716	0.840244	0.935726	1757.62						852.415	174.317
261	0	1	5.57528	0.39801	0.829733	1106.79						960.689	99.7333
262	0	1	4.16747	2.41017	0.971679	3734.5						399.08	21.8978
263	0	1	5.2324	0.464345	0.957695	1887.38						365.226	113.571
264	0	1	6.90721	0.375899	0.876359	2075.42						219.882	36.7688
265	0	1	12.9502	0.685462	0.96776	3085.31						749.553	41.2849
266	0	1	7.37746	0.972914	0.750402	1993.53						727.978	-46.083
267	0	1	13.583	2.32173	0.928434	3412.56						2573.37	41.5633
268	0	1	16.079	0.950803	0.907306	2510.95						750.219	134.733
269	0	1	4.08193	0.574904	0.908537	1706.64						1636.3	-52.2527
270	0	1	4.96034	0.751797	0.909669	1891.17						600.138	-56.459
271	0	1	22.1986	0.928691	0.960262	2512.81						2217.95	92.68
272	0	1	18.1343	1.52571	0.956394	3625.72						1005.63	135.741
273	0	1	7.84062	1.74682	0.956933	4160.4						4016.37	232.893
274	0	1	10.8899	0.972914	0.835984	2034.11						402.79	201.297
275	0	1	5.34111	0.309564	0.731317	1727.56						278.619	297.746
276	0	1	11.9028	2.10061	0.888137	2801.04						2381.67	69.2881
277	0	1	5.44295	0.331675	0.951348	1673.63						-16.2133	-19.88
278	0	1	14.7947	0.928691	0.956582	2851.76						553.439	39.4713
279	0	1	6.00502	0.375899	0.917572	2403.71						2400.54	129.48
280	0	1	4.40275	1.34881	0.953848	3793.88						5392.74	159.597
281	0	1	13.5091	0.773909	0.963321	1672.42						1396.39	39.6833
282	0	1	4.91744	0.199005	0.748094	1148.29						52.8444	-111.622
283	0	1	3.38838	1.23825	0.887552	1936.98						63.1297	35.2905
284	0	1	6.31603	0.26534	0.951421	1512.87						125.15	112.217
285	0	1	11.5043	1.10558	0.964862	2811						2275.24	-44.4721
286	0	1	4.38289	0.574904	0.915159	1845.49						845.461	270.604
287	0	1	3.27102	0.39801	0.927229	2555.41						-23.04	-165.084
288	0	1	8.71959	0.884468	0.827713	1835.42						88.6395	-65.0658
289	0	1	20.0197	0.331675	0.829065	1758.36						2297.67	4.07463
290	0	1	3.77189	0.972914	0.951895	1823.63						155.698	-103.489
291	0	1	14.0872	0.530681	0.855297	2704.29						1023.77	328.667
292	0	1	6.95619	0.353787	0.956173	1601.42						494.495	70.6092
293	0	1	5.73618	0.663351	0.878571	1748.13						494.477	3.23542
294	0	1	5.14978	1.59204	0.971345	2837.66						1279.51	137.235
295	0	1	11.1293	1.48148	0.948171	2920.15						99.1904	22.2901
296	0	1	8.63381	0.751797	0.93836	2498.79						2038.36	120.847
297	0	1	6.15589	0.309564	0.878825	1932.56						489.061	52.2143
298	0	1	8.01591	0.26534	0.788367	1179.68						237.267	35.9333
299	0	1	7.56539	0.884468	0.87433	2153.58						644.585	-17.8799
300	0	1	9.4052	0.39801	0.800248	1630.54						809.236	-20.1042
301	0	1	6.00494	0.950803	0.930854	2494.03						848.147	51.0152
302	0	1	7.84047	1.61415	0.800411	2328.48						699.554	74.9613
303	0	1	3.12211	0.552792	0.970286	2049.33						327.709	86.1062
304	0	1	10.0309	0.331675	0.763542	1274.12						671.027	13.2533
305	0	1	6.62084	0.26534	0.833005	1954.56						526.583	256.352
306	0	1	3.26794	0.508569	0.919137	1913.75						819.341	374.136
307	0	1	8.87036	0.199005	0.810416	1540.59						-97.4222	78.5492
308	0	1	3.91145	0.331675	0.8145	1550.2						447.908	246.169
309	0	1	5.66505	0.199005	0.816584	918.333						291.022	1.2
310	0	1	8.14029	0.199005	0.941584	1380.64						1630.11	243.133
311	0	1	9.79744	0.773909	0.828026	2113.84						3081.36	143.966
312	0	1	7.0474	0.818133	0.817369	2618.36						1623.42	173.635
313	0	1	8.0084	1.03925	0.939641	2259.35						2503.64	4.65488
314	0	1	3.88469	0.287452	0.846486	1577.29						2303.95	165.487
315	0	1	7.52258	1.19403	0.744373	4321.84						1209.73	229.098
316	0	1	3.57571	0.995026	0.912078	3061.96						2276.11	11.9292
317	0	1	4.12064	1.06136	0.852444	2278.9						223.165	136.485
318	0	1	5.76922	0.884468	0.773928	2555.61						362.628	16.3192
319	0	1	7.00572	0.486457	0.858806	1342.66						190.755	219.3
320	0	1	11.8098	0.574904	0.794072	1769.23						318.585	62.4637
321	0	1	10.6675	0.530681	0.7578	2038.76						217.354	67.2988
322	0	1	7.11299	0.39801	0.944396	2673.81						5258.21	256.222
323	0	1	11.4964	0.353787	0.872622	1341.62						2270.6	-70.8091
324	0	1	10.3746	1.87949	0.873635	2953.27						3447.04	178.368
325	0	1	9.17502	0.619127	0.745005	2129.02						6652.88	21.2377
326	0	1	7.4105	0.442234	0.953093	1944.32						1693.41	98.5833
327	0	1	9.8115	0.486457	0.796323	1638.54						309.184	183.662
328	0	1	8.55709	0.619127	0.840251	1940.99						975.57	315.903
329	0	1	8.9655	0.486457	0.922922	1541.75						1395.63	-34.9456
330	0	1	14.5594	0.353787	0.86352	1856.94						8745.33	20.8961
331	0	1	9.48786	0.199005	0.693992	1020.17						820.921	59.1619
332	0	1	3.75024	0.39801	0.939987	1049.21						-42.8451	61.9608
333	0	1	5.15675	0.574904	0.792649	1316.48						3674.98	-106.815
334	0	1	4.31389	0.420122	0.712309	1836.93						641.386	5.26376
335	0	1	5.09039	0.199005	0.914014	1265.78						275.956	-27.8667
336	0	1	4.37412	0.199005	0.784126	1185.53						478.711	260.044
337	0	1	9.47374	0.597016	0.806591	2486.38						419.179	156.821
338	0	1	3.6084	0.199005	0.851575	1142.27						-408.756	269.156
339	0	1	7.24381	0.331675	0.840666	1395.32						690.533	63.4533
340	0	1	9.78658	0.39801	0.821181	1824.38						487.93	4.92506
341	0	1	8.73839	0.442234	0.901076	1917.86						1866.13	144.245
342	0	1	14.9506	0.773909	0.918666	1795.98						2168.45	10.5459
343	0	1	13.1931	1.50359	0.832726	2080.43						1071.82	40.5448
344	0	1	3.91037	0.486457	0.790401	1323.88						63.5182	26.8091
345	0	1	13.3911	1.99005	0.833014	4260.38						1347.63	130.012
346	0	1	4.67449	0.199005	0.924489	1053.82						1124.36	158.911
347	0	1	5.92565	0.375899	0.85048	2029.84						169.329	47.0722
348	0	1	4.05959	0.574904	0.860613	2359.67						1775.18	-25.0518
349	0	1	3.11872	0.309564	0.777488	1478.74						180.915	-14.5868
350	0	1	5.44859	0.862356	0.75267	2518.77						2016.26	171.135
351	0	1	6.64702	0.619127	0.951513	1582.39						2619.15	79.0071
352	0	1	4.30633	0.663351	0.842756	2671.6						1398.35	64.6497
353	0	1	6.79525	0.707574	0.95655	2275.76						2480.97	85.752
354	0	1	6.48063	0.818133	0.798359	2210.93						683.294	103.872
355	0	1	4.91169	0.353787	0.929096	1467.62						350.762	56.9875
356	0	1	6.95423	0.39801	0.905438	1606.07						739.46	67.3179
357	0	1	3.95344	0.508569	0.759764	1680.29						248.197	19.5491
358	0	1	4.49896	0.420122	0.949119	1997.37						724.162	78.3761
359	0	1	3.0868	0.530681	0.973073	2038.37						701.637	165.121
360	0	1	7.53663	0.39801	0.748987	1492.39						262.111	19.7963
361	0	1	4.84538	0.884468	0.759208	1961.02						227.271	17.484
362	0	1	4.31665	0.199005	0.897636	1080.84						219	176.689
363	0	1	6.2828	0.39801	0.810124	1821.09						6204.93	435.708
364	0	1	4.29373	1.50359	0.94247	2572.1						490.827	193.835
365	0	1	3.66652	0.751797	0.881129	3564.43						2246.15	82.9275
366	0	1	4.77871	0.420122	0.831479	1258.8						231.095	37.4316
367	0	1	4.06194	0.707574	0.84121	2428.23						-17.439	186.74
368	0	1	9.68771	0.420122	0.901374	1929.34						195.542	86.4731
369	0	1	3.10735	0.39801	0.971364	1302.97						496.851	-141.22
370	0	1	7.69971	0.574904	0.728018	2428.86						414.786	197.818
371	0	1	3.90075	0.574904	0.947673	1961.76						1442.29	41.4532
372	0	1	3.1339	0.420122	0.748579	1533.84						543.684	46.5288
373	0	1	7.26635	0.39801	0.717013	1473.43						1124.47	-134.111
374	0	1	5.23249	1.52571	0.777548	2567.67						372.322	145.449
375	0	1	4.45897	0.26534	0.812777	1285.27						408.433	85.3667
376	0	1	4.24874	1.14981	0.911984	3153.68						2617.04	146.876
377	0	1	3.64454	1.14981	0.851969	1826.57						282.815	108.427
378	0	1	3.05101	0.353787	0.91914	1960.12						2238.87	29.5403
379	0	1	3.94243	0.729686	0.912291	2050.25						312.413	2.506
380	0	1	4.45946	0.309564	0.820855	1494.49						1934.3	232.714
381	0	1	6.395	0.530681	0.872839	1444.78						917.483	125.642
382	0	1	5.04596	0.729686	0.88043	1884.34						659.05	251.187
383	0	1	13.9358	0.486457	0.861342	1850.77						1846.26	121.492
384	0	1	13.8817	1.72471	0.922869	2714.6						2286.39	114.331
385	0	1	6.66952	0.530681	0.862939	1251.01						1411.87	-26.3291
386	0	1	3.30742	0.331675	0.908165	1674.85						363.344	195.207
387	0	1	7.94313	0.928691	0.763665	3305.78						642.379	312.428
388	0	1	7.6033	0.707574	0.796128	2886.41						762.461	81.1448
389	0	1	10.0206	2.0785	0.941051	2937.56						1569.72	138.735
390	0	1	9.29781	0.950803	0.924211	1733.5						3322.17	51.5669
391	0	1	4.42768	0.619127	0.911487	1189.25						296.993	246.114
392	0	1	8.15989	0.331675	0.867861	1833.11						190.324	314.611
393	0	1	6.07794	0.26534	0.753919	1253.23						1366.5	-41.7667
394	0	1	6.33371	0.199005	0.810443	826.974						1759.23	1.2906
395	0	1	12.6997	0.39801	0.879031	1209.86						747.589	-169.678
396	0	1	3.42644	0.552792	0.89364	1643.01						977.988	218.8
397	0	1	6.1951	0.552792	0.842368	1565.73						1970.51	217.949
398	0	1	12.0667	0.619127	0.883629	1712.12						1339.8	69.7676
399	0	1	10.1453	1.48148	0.941542	2153.35						1036.45	88.78
400	0	1	3.84046	0.199005	0.937299	1145.93						1268.96	-147.978
401	0	1	7.65268	0.486457	0.874778	1670.17						839.454	70.57
402	0	1	4.52061	0.464345	0.935363	1604.87						428.177	-34.6672
403	0	1	10.8071	0.420122	0.761745	1396.06						276.011	238.316
404	0	1	5.88049	0.906579	0.891747	2333.71						3948.85	156.526
405	0	1	8.47717	0.597016	0.922359	1553.13						1262.26	-29.1098
406	0	1	8.8777	0.619127	0.924038	1797.48						3558.61	336.645
407	0	1	5.72829	0.26534	0.722944	1149.8						418.85	-13.15
408	0	1	11.7409	0.331675	0.941539	1247.17						668.653	143.027
409	0	1	8.89861	1.37092	0.932708	2658.54						3266	37.5677
410	0	1	21.6001	1.48148	0.932554	3399.11						1621.31	319.965
411	0	1	3.2286	0.796021	0.934885	2102.9						555.323	62.2103
412	0	1	3.11205	0.486457	0.838102	1430.84						5.8305	38.1185
413	0	1	8.79392	0.442234	0.924838	1146.69						1106.69	49.5136
414	0	1	7.76178	0.199005	0.802144	825.644						78.3111	417.089
415	0	1	4.97697	0.199005	0.904658	1109						1499.87	-108.711
416	0	1	3.69233	0.199005	0.838043	1356.04						-335.333	-229.822
417	0	1	3.01832	0.442234	0.803349	1262.13						62.9973	31.4396
418	0	1	20.9975	0.530681	0.937632	1909.87						-18.3119	139.553
419	0	1	10.8239	1.23825	0.79912	3218.5						2158.59	291.278
420	0	1	11.6855	1.79105	0.903315	3535.45						1901.91	187.359
421	0	1	17.8573	2.10061	0.839413	2045.86						1913.29	219.225
422	0	1	12.4305	0.928691	0.928621	1882						2035.92	-9.13333
423	0	1	10.1425	1.08347	0.944081	2038.6						782.346	114.038
424	0	1	17.9615	1.26037	0.96104	3870.74						2189.34	365.86
425	0	1	5.79267	0.199005	0.955702	968.533						557.511	172.711
426	0	1	7.40815	0.375899	0.951703	1206.99						3331.41	43.9238
427	0	1	9.51183	0.884468	0.947868	1759.54						1961.45	121.681
428	0	1	7.83717	0.928691	0.961857	1806.13						1681.27	112.188
429	0	1	7.01521	1.03925	0.79539	2347.05						-121.205	144.32
430	0	1	4.02498	0.26534	0.898137	1124.82						6572.98	446.75
431	0	1	3.50657	0.331675	0.782683	823.827						21.6267	0.826667
432	0	1	3.79818	0.309564	0.858655	1427.1						1314.2	-9.64286
433	0	1	15.8971	0.552792	0.827226	1509.35						301.388	18.8754
434	0	1	4.86967	0.464345	0.639816	1106.89						-128.81	204.029
435	0	1	15.3838	0.331675	0.899109	1726.07						455.913	135.113
436	0	1	9.96495	1.17192	0.959163	2399.58						503.381	472.365
437	0	1	3.21298	0.353787	0.956377	1951.85						3547.9	189.974
438	0	1	8.91274	0.773909	0.96443	2009.55						1075.58	241.303
439	0	1	8.96155	0.353787	0.772561	1128.05						219.108	-43.2577
440	0	1	4.69479	0.751797	0.77971	1616.26						-127.729	156.376
441	0	1	4.1515	1.45937	0.972123	1629.05						2204.46	58.9733
442	0	1	11.2932	1.43726	0.930601	2494.84						915.614	94.8256
443	0	1	5.53155	0.420122	0.77568	1185.53						6722.48	9.69474
444	0	1	4.99553	0.508569	0.926027	1698.58						351.914	-1.20853
445	0	1	12.5722	0.331675	0.955661	1138.06						7394.48	23.8072
446	0	1	5.26744	1.03925	0.824781	2111.2						7409.44	141.059
447	0	1	4.97991	0.707574	0.912468	1797.23						201.366	68.4918
448	0	1	6.30219	0.619127	0.67755	1379.87						345.647	-47.675
449	0	1	4.49093	0.199005	0.697715	900.556						204.533	-194.2
450	0	1	18.8057	1.03925	0.935461	1738.52						3348.51	144.176
451	0	1	18.0752	0.707574	0.759503	1232.65						659.81	59.6205
452	0	1	6.47339	0.707574	0.845763	1708.21						8196.19	51.8268
453	0	1	14.1885	0.729686	0.932398	1232.86						1611.15	97.1256
454	0	1	11.1845	0.619127	0.946771	1696.01						1790.22	128.109
455	0	1	4.51158	0.442234	0.891496	1173.74						449.379	-21.6143
456	0	1	4.85505	0.309564	0.737634	1712.47						1041.74	152.007
457	0	1	5.10193	0.39801	0.845027	1260.62						1222.12	-59.3222
458	0	1	4.75901	0.331675	0.826103	1466.04						922.821	113.336
459	0	1	5.10948	1.08347	0.883017	2002.72						844.785	174.62
460	0	1	6.56664	0.353787	0.764784	1249.49						3082.7	-15.9589
461	0	1	3.07219	0.729686	0.902481	1462.47						1552.24	88.7784
462	0	1	5.03284	0.199005	0.837563	841.556						253.156	-201.422
463	0	1	5.94196	0.796021	0.9582	1892.31						4605.18	315.012
464	0	1	3.57007	0.552792	0.748176	1601.21						681.332	183.83
465	0	2	6.42107	0.199005	0.856555	2580.28						448.875	25.7639
466	0	2	10.8565	0.199005	0.891726	1517.96						-21.4706	-9.0719
467	0	2	4.79949	0.39801	0.802563	2061.05						199.865	63.2778
468	0	2	3.12813	0.729686	0.970748	2468.2						355.714	-22.7273
469	0	2	11.5661	0.574904	0.953223	1732.71						1283.21	44.8779
470	0	2	7.94594	0.243229	0.773885	1105.03						-80.1646	-95.2752
471	0	2	10.0064	0.619127	0.903954	2002.51						854.824	-0.842063
472	0	2	3.98423	0.574904	0.864896	1747.41						237.64	291.092
473	0	2	3.80728	0.707574	0.952702	2466.34						304.248	60.528
474	0	2	14.3849	0.574904	0.857743	2547.63						317.438	100.126
475	0	2	8.62161	1.59204	0.696994	1678.08						-105.289	57.2917
476	0	2	6.85201	0.972914	0.836023	1858.45						98.6225	54.4937
477	0	2	3.03684	0.375899	0.817735	1418.07						56.6307	-164.385
478	0	2	9.46837	1.1277	0.742134	3743.47						1157.74	-51.9351
479	0	2	3.79416	0.552792	0.946307	1640.92						56.7711	-25.8814
480	0	2	3.29063	0.39801	0.777008	1242.24						207.333	16.6087
481	0	2	3.52598	0.685462	0.88565	2087.85						4526.9	166.613
482	0	2	10.3973	0.26534	0.695518	1518.79						416.104	253.833
483	0	2	3.10012	0.442234	0.857712	1407.68						-46.6067	53.1333
484	0	2	19.1601	2.21117	0.970806	2975.78						1321.48	69.1212
485	0	2	6.89122	0.442234	0.84338	1250.42						30.0865	-138.262
486	0	2	3.09494	0.685462	0.813466	1141.35						258.181	-12.1871
487	0	2	12.0554	0.972914	0.87351	2733.34						147.917	162.26
488	0	2	3.14669	0.619127	0.95922	1726.91						286.905	137.962
489	0	2	9.19806	0.26534	0.765481	1444.02						688.733	8.63333
490	0	2	21.1465	3.47154	0.879052	4236.64						1059.17	103.795
491	0	2	4.27801	0.486457	0.781133	1718						35.7408	58.1799
492	0	2	16.0848	1.30459	0.932788	1919.84						963.992	144.821
493	0	2	17.1382	0.199005	0.874267	1239.93						-28.9503	137.392
494	0	2	4.99734	0.331675	0.810319	1382.4						372.293	127.08
495	0	2	13.237	1.10558	0.962913	4243.95						2179.3	304.785
496	0	2	13.7233	0.751797	0.821378	2514.97						862.291	261.923
497	0	2	5.38103	0.26534	0.863674	1554.05						-84.15	23.9167
498	0	2	8.64606	2.41017	0.814897	3336.25						1356.6	140.029
499	0	2	3.15588	0.375899	0.850613	1685.6						368.095	-127.87
500	0	2	3.89628	1.28248	0.91277	2531.12						278.704	140.367
501	0	2	11.3792	1.23825	0.971079	1597.57						1042.93	122.542
502	0	2	9.54324	0.641239	0.902866	1577.58						586.862	-40.9177
503	0	2	3.34547	0.641239	0.779625	1670.64						30.4855	25.8961
504	0	2	6.55706	0.353787	0.852474	1863.33						118.396	36.5811
505	0	2	4.52667	0.552792	0.905013	2302.25						1591.34	108.083
506	0	2	5.25404	0.796021	0.95333	2288.02						68.4236	-98.0156
507	0	2	13.093	0.641239	0.875912	1905.96						548.682	-45.74
508	0	2	20.3056	2.32173	0.725451	4049.11						1983.91	75.6813
509	0	2	4.17142	0.353787	0.96023	1850.12						240.25	254.228
510	0	2	13.4668	1.28248	0.789985	1980.3						542.339	80.3428
511	0	2	3.43142	0.420122	0.878558	1353.05						497.411	-122.947
512	0	2	8.2172	0.950803	0.848932	1758.41						128.459	10.6614
513	0	2	21.5943	1.48148	0.952566	2746.12						2075.52	106.207
514	0	2	10.1423	0.508569	0.90903	2159.24						5053.15	-76.9846
515	0	2	10.8901	0.862356	0.921715	1817.1						419.058	-2.58878
516	0	2	4.73051	0.199005	0.8045	1673.6						-4.42735	-176.222
517	0	2	13.866	0.508569	0.83338	2490.33						1063.58	196.402
518	0	2	7.29048	0.574904	0.829285	2059.36						657.238	61.25
519	0	2	22.4844	1.37092	0.946576	4605.39						2513.82	205.492
520	0	2	9.52869	0.464345	0.94352	2093.25						115.042	-65.1329
521	0	2	6.44274	0.685462	0.795725	2513.84						458.059	189.695
522	0	2	3.48884	0.375899	0.885898	1534.17						235.205	165.548
523	0	2	6.7161	0.442234	0.858954	1844.78						252.099	-18.0896
524	0	2	8.26815	0.353787	0.757942	1770.94						444.654	63.2673
525	0	2	10.5509	0.375899	0.907097	1766.61						759.088	89.1756
526	0	2	8.07362	0.199005	0.815557	1861.09						556.982	101.588
527	0	2	5.94696	1.26037	0.926532	2461.25						185.45	115.452
528	0	2	7.93238	0.685462	0.773392	2679.36						290.684	134.235
529	0	2	4.90007	0.26534	0.742718	2150.17						210.799	290.273
530	0	2	3.56493	1.26037	0.986207	3097.29						388.113	42.131
531	0	2	7.77879	0.619127	0.787271	1475.17						76.0047	-32.7741
532	0	2	10.5723	1.10558	0.952225	2367.98						5250.22	215.013
533	0	2	9.27276	0.26534	0.807567	1012.63						-196.233	-83.4667
534	0	2	6.76984	0.574904	0.816278	1705.43						417.978	338.903
535	0	2	7.93704	1.50359	0.891388	2674.58						616.591	90.0464
536	0	2	13.2784	1.52571	0.80366	2267.89						2571.01	132.827
537	0	2	7.5974	0.552792	0.870283	2720.33						2326.34	95.4606
538	0	2	6.54181	0.26534	0.801592	1198.7						749.3	189.817
539	0	2	6.96488	0.508569	0.818307	2217.7						4008.89	141.437
540	0	2	14.7678	3.16197	0.91447	2858.16						2410.52	174.059
541	0	2	12.5246	1.63627	0.843797	2673.18						330.059	196.81
542	0	2	6.58779	1.3267	0.922172	2433.96						1348.44	128.568
543	0	2	7.22181	0.530681	0.784885	1683.22						515.854	82.0938
544	0	2	12.1348	0.574904	0.915221	2243.73						1136.57	238.001
545	0	2	3.97406	0.26534	0.803092	933.1						125.283	-183.233
546	0	2	21.1156	1.61415	0.973117	4441.98						2440.57	85.7568
547	0	2	4.57807	0.619127	0.892841	1425.41						-55.8096	-7.07227
548	0	2	10.7656	0.486457	0.755586	2764.92						239.211	-43.8493
549	0	2	4.353	0.619127	0.821985	1800.18						804.055	-30.4418
550	0	2	4.25292	0.442234	0.869903	1460.49						256.95	97.8185
551	0	2	22.0209	0.729686	0.912336	2786.62						878.054	62.8247
552	0	2	6.32695	0.199005	0.800341	1391.5						142.706	-131.471
553	0	2	3.95432	0.331675	0.904859	1509.03						404.91	36.6253
554	0	2	7.20036	0.707574	0.819865	1402.6						598.766	-109.446
555	0	2	14.8896	0.375899	0.887651	1526.93						1741.55	-17.4706
556	0	2	8.41858	0.818133	0.973952	2704.37						5466.28	223.608
557	0	2	12.3547	2.80818	0.895052	4316.07						5596.42	88.4838
558	0	2	13.6101	0.530681	0.744193	2236.09						178.246	102.94
559	0	2	3.25956	0.641239	0.921499	3354.47						321.738	-48.749
560	0	2	5.49379	0.199005	0.914135	793.168						-393.838	32.0691
561	0	2	11.3448	1.10558	0.818159	2065.28						1039.98	11.1746
562	0	2	11.8364	0.39801	0.755805	1275.17						121.233	11.2111
563	0	2	8.8479	0.26534	0.699644	2097.87						811.872	324.538
564	0	2	10.6927	0.552792	0.892472	1617.7						438.464	-24.288
565	0	2	6.1594	0.199005	0.830224	1235.33						-22.1111	-90.7778
566	0	2	9.69151	0.884468	0.623833	1933.4						257.288	221.479
567	0	2	10.905	0.862356	0.837167	1904.61						1031.32	137.129
568	0	2	12.3558	0.950803	0.834712	1753.48						1102.67	62.6745
569	0	2	10.1934	0.199005	0.854543	877.044						371.467	-136.911
570	0	2	4.87529	1.41515	0.948865	2590.01						3146.31	-31.1835
571	0	2	6.45829	0.950803	0.939242	1811.16						386.566	36.0548
572	0	2	5.5897	0.508569	0.895293	1800.83						334.47	202.987
573	0	2	3.6942	0.331675	0.888313	2048.59						488.376	106.782
574	0	2	6.02074	0.840244	0.833761	3241.3						629.385	73.3915
575	0	2	4.30692	0.508569	0.818492	1704.97						-12.1065	-193.847
576	0	2	14.0299	0.597016	0.753597	1447.2						90.756	-44.2619
577	0	2	3.72347	0.199005	0.849071	1499.26						-103.704	237.37
578	0	2	4.48428	0.39801	0.796554	2100.9						97.2111	25.3333
579	0	2	4.79338	0.420122	0.940842	2070.29						669.527	135.906
580	0	2	3.75065	0.574904	0.838244	1358.68						169.998	208.235
581	0	2	6.18458	1.01714	0.71874	1939.98						214.054	162.198
582	0	2	4.44216	0.442234	0.805486	1833.55						-75.4257	-28.9124
583	0	2	12.5279	0.840244	0.891087	1918.14						20.9509	87.456
584	0	2	5.93248	0.309564	0.694904	1317.01						-251.65	203.109
585	0	2	7.64365	0.353787	0.862092	1959.8						370.277	54.5045
586	0	2	6.47366	0.486457	0.831573	1596.14						235.736	86
587	0	2	3.28927	1.39304	0.769724	3135.31						83.7119	112.671
588	0	2	3.65237	0.331675	0.894449	1484.88						85.6039	-83.9137
589	0	2	7.34887	0.26534	0.696141	1206.61						347.059	150.507
590	0	2	7.86552	0.442234	0.78134	1546.35						1036.32	-60.9839
591	0	2	11.9041	0.309564	0.872641	2264.31						1144.1	71.5073
592	0	2	12.0919	0.309564	0.724669	1252.18						652.912	47.0113
593	0	2	8.21477	0.663351	0.799497	1916.78						811.941	112.416
594	0	2	6.70559	0.39801	0.792385	2399						135.467	-44.9844
595	0	2	3.57987	0.486457	0.935316	1774.34						234.123	-176.751
596	0	2	11.9011	0.442234	0.828285	1710.07						1261.76	54.4619
597	0	2	6.81992	0.862356	0.827411	2764.96						613.012	257.232
598	0	2	8.35378	0.199005	0.863471	1294.79						64.4011	268.745
599	0	2	17.483	1.34881	0.911335	3021.42						1589.59	143.95
600	0	2	10.6496	0.619127	0.896952	2277.71						341.664	186.582
601	0	2	14.4944	0.486457	0.784621	2273.01						678	116.119
602	0	2	10.3155	1.61415	0.878763	2561.87						1780.72	54.527
603	0	2	4.14212	0.420122	0.782951	1508.38						1071.95	237.052
604	0	2	7.01737	0.619127	0.790898	1701.15						711.885	240.895
605	0	2	4.38585	0.552792	0.883486	1722.38						165.06	105.934
606	0	2	6.49282	0.331675	0.815404	1115.19						-4.61333	-39.88
607	0	2	5.5579	0.884468	0.911084	1818.26						283.439	190.531
608	0	2	8.02798	1.01714	0.875288	2134.19						536.485	198.546
609	0	2	6.31517	1.21614	0.95736	2651.69						953.36	-16.9634
610	0	2	11.853	0.928691	0.922834	2448.87						1657.63	6.65174
611	0	2	3.67441	0.508569	0.833334	1513.48						856.609	195.043
612	0	2	6.98353	0.950803	0.805778	2128.8						854.249	143.181
613	0	2	7.87201	0.199005	0.83481	1461.48						799.096	-66.5585
614	0	2	3.96373	0.375899	0.93337	1558.08						352.639	186.869
615	0	2	4.19712	0.331675	0.72955	1237.23						1867.41	-19.4267
616	0	2	3.68618	0.707574	0.960569	2288.17						1132.15	106.487
617	0	2	16.7751	0.486457	0.864783	2099.41						1865.99	-168.201
618	0	2	8.03448	0.199005	0.661796	1367.53						244.644	33
619	0	2	5.48531	0.420122	0.815338	1860.2						292.531	-101.669
620	0	2	12.7891	1.37092	0.942973	2400.28						1589.77	68.6332
621	0	2	4.25723	0.287452	0.897341	1411.23						672.923	-147.108
622	0	2	11.892	1.59204	0.890125	3626.65						1781.87	100.666
623	0	2	3.69605	0.331675	0.860088	1302.27						1206.55	36.4
624	0	2	8.32996	0.884468	0.902662	1922.66						1076.57	191.367
625	0	2	15.0139	0.375899	0.730197	1986.42						212.115	62.4762
626	0	2	3.91655	0.309564	0.821053	1560.97						371.023	-38.5549
627	0	2	7.55449	0.663351	0.817784	2466.48						-351.142	338.424
628	0	2	4.07778	0.906579	0.862175	2893.5						138.921	233.23
629	0	2	9.88147	0.530681	0.846783	1673.48						196.213	26.7218
630	0	2	3.71421	0.928691	0.857752	2485.36						439.891	38.4643
631	0	2	10.8803	0.796021	0.966301	2396.93						3079.48	212.275
632	0	2	12.0783	0.508569	0.913547	1386.33						1061.82	124.032
633	0	2	5.45752	0.508569	0.910958	1533.31						362.887	268.209
634	0	2	7.49075	1.34881	0.84247	1651.53						438.813	91.6549
635	0	2	3.10846	0.199005	0.853938	1711.56						2306.56	58.3333
636	0	2	8.7667	1.14981	0.917104	2919.22						1753.32	139.264
637	0	2	11.7597	0.420122	0.943907	1927.29						-38.9177	70.0571
638	0	2	4.72946	1.28248	0.960273	2395.45						724.694	47.7209
639	0	2	5.14881	0.375899	0.594702	2275.78						387.954	257.112
640	0	2	13.7621	0.574904	0.880024	1350.62						1317.49	190.87
641	0	2	11.0675	0.773909	0.952996	1899.24						2045.73	43.1178
642	0	2	3.39334	0.862356	0.892732	1626.29						526.444	-49.5995
643	0	2	11.5435	0.420122	0.869823	1762.62						952.448	292.759
644	0	2	12.0295	0.685462	0.917757	2415.7						746.83	141.591
645	0	2	6.12724	0.199005	0.84231	1348.27						185.067	30.6444
646	0	2	9.47458	0.773909	0.856673	2505.11						2719.79	112.178
647	0	2	5.75428	0.26534	0.669395	2026.54						-60.9278	68.2444
648	0	2	3.93191	0.840244	0.789701	1948.16						806.47	290.061
649	0	2	6.16368	0.420122	0.854182	1614.59						-56.2119	-108.942
650	0	2	8.2584	0.530681	0.732311	1777.2						-127.438	-53.4479
651	0	2	7.2481	1.23825	0.716473	3019.97						1171.83	282.277
652	0	2	26.4159	3.31675	0.897215	4214.52						3436.13	-0.723102
653	0	2	9.27896	1.87949	0.916191	2334.09						726.311	114.197
654	0	2	11.2028	0.884468	0.901469	1843.66						1943.07	160.898
655	0	2	13.4624	1.3267	0.904755	2962.31						956.765	203.338
656	0	2	3.69229	0.685462	0.874052	1704.2						99.1949	194.572
657	0	2	16.9301	0.530681	0.784756	2580.63						575.687	40.5777
658	0	2	6.77569	0.530681	0.96257	1682.21						2135.4	171.307
659	0	2	10.9803	0.375899	0.758666	2218.75						839.606	57.8846
660	0	2	5.67656	0.619127	0.826633	1573.56						1552.08	151.329
661	0	2	11.8494	0.574904	0.902065	2562.77						539.421	176.156
662	0	2	15.4425	1.37092	0.827857	1795.91						329.826	107.775
663	0	2	4.3076	0.420122	0.961009	1609.95						751.234	143.848
664	0	2	7.38325	0.508569	0.911386	1529.23						698.594	14.6903
665	0	2	14.3579	2.25539	0.956589	4605.11						2360.65	245.447
666	0	2	14.6153	0.685462	0.934949	1785						1070.08	217.981
667	0	2	10.6388	0.199005	0.852091	1084.82						238.737	-4.86032
668	0	2	23.7349	1.21614	0.932739	3281.86						1699.06	262.712
669	0	2	10.7402	0.39801	0.760401	1760.56						271.534	-74.522
670	0	2	15.1861	1.87949	0.775412	2721.65						1140.62	265.374
671	0	2	5.54763	0.906579	0.714727	1801.3						433.467	-116.125
672	0	2	5.20951	1.1277	0.881082	3043.89						5911.06	182.549
673	0	2	10.9469	0.950803	0.734076	1831.23						617.89	44.5066
674	0	2	3.279	0.950803	0.829599	2168.11						4046.34	30.3226
675	0	2	3.46085	0.199005	0.811433	818.467						-90.1333	223.178
676	0	2	7.72396	0.442234	0.849646	1585.98						784.238	61.95
677	0	2	11.2022	0.309564	0.811722	1486.13						1309.94	357.021
678	0	2	6.77608	0.751797	0.896279	1629.05						244.714	277.547
679	0	2	4.34255	0.309564	0.936895	1541.54						61.9082	77.8367
680	0	2	3.99553	0.420122	0.879136	1816.74						-11.3287	-24.3054
681	0	2	7.66705	0.950803	0.664993	2907.32						1011.22	253.9
682	0	2	10.1554	0.574904	0.813996	2897.99						49.5344	13.9255
683	0	2	8.31677	0.641239	0.76132	2894.69						2278.77	244.554
684	0	2	4.20249	1.1277	0.869611	1875.88						337.531	116.87
685	0	2	8.58975	0.508569	0.757971	1525.56						605.217	-121.52
686	0	2	6.26937	0.353787	0.804551	1255.51						46.321	63.8549
687	0	2	21.0523	0.751797	0.936641	1944.99						2959.76	139.389
688	0	2	6.8525	0.375899	0.823763	1953.88						868.078	102.471
689	0	2	6.54347	0.530681	0.946323	1859.79						438.651	193.178
690	0	2	17.0605	0.309564	0.770389	1536.44						1020.83	133.429
691	0	2	5.17398	0.508569	0.706329	1801.24						562.383	130.932
692	0	2	12.5498	0.619127	0.959854	1730.22						540.847	161.571
693	0	2	7.19582	0.199005	0.84121	1036.07						-61.4444	227.067
694	0	2	4.05455	0.420122	0.743203	1741.92						-61.0519	188.185
695	0	2	8.70916	0.552792	0.816883	2730.41						408.39	323.74
696	0	2	12.5658	0.663351	0.90264	2473.65						1327.48	41.3057
697	0	2	13.1615	0.353787	0.884016	1942.96						224.875	121.253
698	0	2	5.05234	0.199005	0.766929	1650.54						102.854	-168.879
699	0	2	3.92953	0.707574	0.901082	2629.79						1457.6	115.314
700	0	2	6.78652	1.52571	0.918201	2972.13						568.866	175.06
701	0	2	9.52928	0.309564	0.77726	1435.1						111.957	-236.643
702	0	2	6.29647	0.796021	0.95875	2812.78						274.308	-41.3584
703	0	2	5.07867	0.884468	0.879159	2920.2						1086.61	236.514
704	0	2	7.42587	0.950803	0.81515	2865.51						-37.1053	-38.0273
705	0	2	4.27285	0.26534	0.790266	1397.12						204.289	124.446
706	0	2	16.3039	0.199005	0.86131	1819.88						312.628	152.047
707	0	2	8.10163	0.199005	0.746415	1488.18						40.8222	323.244
708	0	2	4.11227	0.442234	0.864072	1298.83						1003.93	151.3
709	0	2	4.83381	0.796021	0.841678	1635.45						47.6569	41.5021
710	0	2	5.79349	0.442234	0.791021	1514.01						353.61	69.51
711	0	2	5.07739	0.597016	0.724517	1691.29						447.621	173.299
712	0	2	5.35572	0.574904	0.951978	2413.54						596.172	115.865
713	0	2	11.0256	0.464345	0.686382	1921.61						2253.63	102.534
714	0	2	6.16468	0.26534	0.778189	995.861						211.213	-37.4537
715	0	2	7.62805	0.464345	0.77193	1437.75						520	52.2762
716	0	2	3.0013	0.353787	0.831858	1098.48						185.787	245.926
717	0	2	4.29699	1.06136	0.830553	3449.15						708.879	200.979
718	0	2	6.45677	0.26534	0.830562	1344.85						3002.78	-272.017
719	0	2	4.8133	0.862356	0.947584	1798.82						343.093	25.0093
720	0	2	5.42725	0.574904	0.830957	2233.72						241.038	198.941
721	0	2	6.5619	0.530681	0.955294	1968.65						63.7179	37.7703
722	0	2	18.2913	0.39801	0.779803	1753.23						137.122	164.878
723	0	2	4.90145	0.486457	0.950119	1881.44						-360.613	-10.4837
724	0	2	4.91985	0.707574	0.843586	1433.12						184.8	150.431
725	0	2	18.6939	2.0785	0.938191	2916.19						3437.46	189.915
726	0	2	4.22946	0.309564	0.95161	1075.7						64.8917	36.1244
727	0	2	12.1697	1.01714	0.90544	2668.74						1543.98	76.1782
728	0	2	3.91083	0.597016	0.90139	1640.55						-37.0226	-9.77373
729	0	2	12.3343	0.331675	0.717244	1497.53						411.233	-59.3667
730	0	2	12.7384	0.995026	0.874417	2106.56						554.105	146.42
731	0	2	3.2183	0.508569	0.942419	1566.84						109.287	69.0522
732	0	2	3.29821	0.199005	0.919585	997.756						1942.42	12.3778
733	0	2	4.77859	0.442234	0.799438	2699.92						122.611	12.8895
734	0	2	9.31413	0.26534	0.807914	986.2						270.2	69.3833
735	0	2	11.0222	0.840244	0.89799	2293.48						3993.28	-132.032
736	0	2	8.47144	0.353787	0.678253	1280.95						767.39	-23.8487
737	0	2	12.7301	1.59204	0.89	2265.94						1168.61	99.7228
738	0	2	9.99121	0.950803	0.868642	2554.17						644.209	289.553
739	0	2	6.40985	1.03925	0.859622	1611.59						192.758	52.1029
740	0	2	3.3579	0.574904	0.770402	1085.45						483.292	69.0615
741	0	2	3.7286	0.641239	0.94964	1151.52						318.214	186.09
742	0	2	7.44704	0.375899	0.70755	1969.95						1073.75	-20.1423
743	0	2	15.9798	1.06136	0.879998	2710.6						4242.81	20.7581
744	0	2	7.85392	0.508569	0.822691	1900.48						270.164	96.685
745	0	2	12.859	0.26534	0.944988	1999.24						2038.16	99.4891
746	0	2	8.78884	0.199005	0.81722	1774.4						117	216.044
747	0	2	6.30175	0.619127	0.769628	2325.64						2023.6	-126.025
748	0	2	3.89628	0.906579	0.901531	1875.46						1212.08	42.4815
749	0	2	13.5424	0.950803	0.856256	1752.47						1597.99	95.2826
750	0	2	5.27075	0.796021	0.802242	1464.71						229.067	189.006
751	0	2	14.6185	0.663351	0.969554	2675.04						176.454	210.509
752	0	2	3.49805	0.486457	0.862871	1249.33						893.608	147.048
753	0	2	13.3535	1.30459	0.943081	1796.78						2026.37	203.292
754	0	2	14.9203	0.906579	0.969353	2960.45						3633.81	105.773
755	0	2	26.7868	2.23328	0.851516	2329.96						2620.92	182.373
756	0	2	10.904	1.87949	0.883537	2497.66						1082.02	321.367
757	0	2	6.39776	0.39801	0.796916	1059.77						-245.967	-81.4556
758	0	2	7.25322	0.199005	0.906645	1432.07						602.222	-53.7111
759	0	2	8.91788	0.508569	0.847757	1458.94						206.771	127.137
760	0	2	5.65923	0.619127	0.770375	1524.18						176.265	46.1896
761	0	2	4.47596	0.619127	0.914417	2244.91						531.192	-95.9378
762	0	2	3.31383	0.464345	0.922919	2061.26						1011.45	194.917
763	0	2	11.511	0.331675	0.800942	1078.31						1382.88	120.96
764	0	2	6.08979	0.442234	0.923067	1431.1						1185.77	147.09
765	0	2	13.6559	0.353787	0.726517	1515.36						464.475	224.196
766	0	2	9.2396	0.950803	0.809506	1408.15						127.988	-6.91416
767	0	2	4.53177	0.353787	0.79972	1252.76						88.8586	120.928
768	0	2	5.08329	0.199005	0.780014	1435.85						204.626	11.6725
769	0	2	5.34313	1.1277	0.810712	2604.39						913.654	205.873
770	0	2	6.98624	0.26534	0.942976	1149.25						3271.48	-267.592
771	0	2	7.82162	0.331675	0.526175	1319.39						744.828	31.5708
772	0	2	7.61267	0.353787	0.772396	1222.19						743.562	92.7125
773	0	2	6.78716	1.23825	0.795694	2107.06						-32.7054	87.935
774	0	2	9.47537	1.28248	0.93207	2450.48						1189.77	202.028
775	0	2	4.95535	0.796021	0.816083	1437.39						482.966	42.2138
776	0	2	8.08221	0.331675	0.793503	1707.57						213.2	48.4267
777	0	2	7.66193	0.442234	0.927519	2740.7						1300.2	156.108
778	0	2	5.55756	0.751797	0.827201	1631.07						-47.3581	30.5558
779	0	2	9.33304	0.199005	0.871997	1080.02						948.156	-325.756
780	0	2	11.842	0.619127	0.8227	2019.84						238.362	82.837
781	0	2	16.3528	2.16695	0.926464	3035.17						980.346	68.8824
782	0	2	3.22946	0.420122	0.930088	1447.17						2030.61	117.032
783	0	2	7.08693	0.619127	0.94111	1198.13						377.921	70.55
784	0	2	8.94002	1.50359	0.934329	3015.35						135.803	132.387
785	0	2	3.08768	0.530681	0.844717	1862.53						142.442	39.575
786	0	2	4.31551	0.26534	0.843324	1239.36						307.306	126.231
787	0	2	7.65977	0.199005	0.910712	754.622						-92.7111	-78.6667
788	0	2	9.45935	0.597016	0.765774	1802.26						428.191	46.0408
789	0	2	5.84236	0.199005	0.951326	999.044						1557.69	66.4
790	0	2	10.8491	0.287452	0.888641	922.692						781.788	213.981
791	0	2	7.6008	0.287452	0.946573	1813.74						1382.74	-158.031
792	0	2	4.14077	0.199005	0.794136	1110.64						1127.2	270.111
793	0	2	5.53599	0.641239	0.841216	1213.61						878.623	70.1053
794	0	2	4.57369	1.08347	0.910685	1956.38						29.7033	236.409
795	0	2	4.26346	0.751797	0.874038	1876.08						-31.3622	184.272
796	0	2	8.00434	0.26534	0.879641	1235.48						239.346	206.83
797	0	2	4.96274	0.685462	0.913169	1922.94						3189.29	-168.176
798	0	2	7.40194	0.464345	0.823686	1278.21						128.633	-87.4349
799	0	2	3.51818	0.199005	0.866224	1423.75						308.674	-85.7419
800	0	2	3.38111	0.619127	0.955508	1418.04						123.32	83.5308
801	0	2	3.41446	0.508569	0.835045	1157.99						293.154	126.755
802	0	2	5.07248	0.199005	0.945748	1074.62						470.778	-81.6
803	0	2	5.29213	0.199005	0.86596	904.156						2548.93	151.133
804	0	2	3.9748	0.353787	0.766713	1262.21						340.463	-107.775
805	0	2	3.34064	0.199005	0.899135	741.289						-46.3111	-36.5778
806	0	2	9.10952	0.707574	0.861895	1428.89						739.736	195.935
807	0	2	17.5548	0.574904	0.855224	1382.8						54.0215	61.5515
808	0	2	4.48214	0.353787	0.816703	904.212						297.312	-160.587
809	0	2	7.31641	0.862356	0.89513	1257.06						391.973	302.502
810	0	2	8.43802	0.464345	0.895295	1620.86						3113.91	-26.5048
811	0	2	8.52406	0.530681	0.939816	1648.18						4784.44	345.718
812	0	2	4.83616	0.619127	0.945109	1649.39						5476.26	227.724
813	0	2	6.03466	0.530681	0.92463	1327.85						862.783	258.65
814	0	2	11.9245	0.508569	0.737898	1782.3						1097.12	76.0431
815	0	2	4.65314	0.508569	0.872268	1161.06						-142.046	-121.37
816	0	2	8.31036	1.45937	0.723983	1726.16						2046.62	239.319
817	0	2	4.9976	0.530681	0.958071	1213.73						265.877	-65.4949
818	0	2	17.5435	1.7026	0.916616	1823.35						3389.77	106.038
819	0	2	6.52204	0.287452	0.770413	1123.37						1365.06	67.9414
820	0	2	3.52183	0.420122	0.881654	910.432						248.968	154.642
821	0	2	3.8773	0.353787	0.751195	1423.56						895.141	30.2112
822	0	2	10.2689	0.26534	0.763078	1419.1						438.917	67.2167
823	0	2	9.32562	0.486457	0.825454	2244.46						-46.9786	-107.955
824	0	2	7.85076	0.597016	0.729912	1628.04						550.414	186.264
825	0	2	12.2237	0.442234	0.909789	1280.93						1877.14	215.742
826	0	2	4.73032	0.508569	0.951828	1057.69						843.213	359.255
827	0	2	8.89248	0.508569	0.907836	1761.95						3010.43	321.426
828	0	3	5.12341	0.199005	0.794103	1347.47						1479.67	-165.633
829	0	3	12.243	0.199005	0.764427	1735.14						39.1333	45.6556
830	0	3	10.1886	0.26534	0.740304	1488.24						-224.061	59.9773
831	0	3	4.22946	0.39801	0.9464	1703.62						-15.3956	105.56
832	0	3	3.34249	0.530681	0.916087	1999.09						145.539	19.4035
833	0	3	8.41876	1.08347	0.926572	2770.77						650.324	160.893
834	0	3	8.41927	0.486457	0.800797	1304.09						-42.9586	56.5575
835	0	3	7.10624	0.486457	0.840046	925.791						83.8364	-56.6818
836	0	3	5.52039	0.530681	0.793872	1825.25						434.44	98.1617
837	0	3	9.15725	0.375899	0.713156	1468.12						180.449	130.143
838	0	3	8.84315	1.90161	0.848281	2635.1						454.26	-86.0908
839	0	3	10.4573	0.818133	0.732959	2588.93						255.242	58.8525
840	0	3	8.82861	1.85738	0.79609	2706.25						967.78	12.0057
841	0	3	13.0538	0.420122	0.816214	1824.86						654.648	136.623
842	0	3	3.36484	0.685462	0.882359	1751.1						123.372	41.4873
843	0	3	6.15397	0.530681	0.822838	1637.12						3842.55	107.783
844	0	3	10.0607	0.331675	0.768009	956.52						168.707	31.0933
845	0	3	6.42733	0.906579	0.947457	2744.44						2084.86	158.178
846	0	3	14.366	2.67551	0.922272	4136.14						3302.5	200.79
847	0	3	9.25795	0.685462	0.818037	1759.65						235.342	-4.53895
848	0	3	3.32487	0.199005	0.872853	1114.22						86.3111	70
849	0	3	7.204	0.199005	0.817369	1065.69						-4.17778	-126.022
850	0	3	6.22361	0.39801	0.896558	1158.94						731.411	-38.2222
851	0	3	15.6667	1.54782	0.847403	2447.08						930.81	168.537
852	0	3	6.32631	0.574904	0.859018	2241.7						486.022	109.569
853	0	3	4.83287	0.199005	0.935182	1252.24						609.733	-19.1333
854	0	3	10.7507	0.707574	0.810354	1814.21						242.463	-81.0809
855	0	3	6.48922	1.03925	0.87799	2714.32						2044.91	134.703
856	0	3	12.0334	0.420122	0.752931	1365.07						88.5263	307.168
857	0	3	3.48011	0.508569	0.928325	1498.53						272.757	138.639
858	0	3	8.35237	0.508569	0.842987	1584.61						200.339	91.0522
859	0	3	29.0061	3.84743	0.958567	4673.25						2460.98	174.845
860	0	3	8.47509	0.508569	0.829668	1771.62						420.144	14.3856
861	0	3	3.26794	0.331675	0.919137	1431.83						407.046	278.173
862	0	3	8.05838	0.619127	0.933083	1771.28						704.438	30.2866
863	0	3	12.1033	0.552792	0.838552	1684.94						391.819	-153.266
864	0	3	9.23975	0.464345	0.920486	2617.58						459.957	-44.2502
865	0	3	6.65064	0.751797	0.978627	2750.15						96.8333	135.658
866	0	3	6.39442	0.486457	0.785383	1451.84						449.757	186.347
867	0	3	6.14096	0.442234	0.752052	1634.72						2313.71	89.23
868	0	3	4.15089	0.508569	0.880422	998.478						249.261	-35.5565
869	0	3	12.9744	0.950803	0.694621	2564.58						361.521	100.7
870	0	3	5.38736	0.685462	0.776583	2762.23						658.588	-17.5381
871	0	3	20.0407	0.574904	0.877532	1918.26						1010.11	-36.1319
872	0	3	22.1424	0.641239	0.838438	1629.97						908.215	2.5928
873	0	3	5.69477	0.420122	0.885731	1207.24						158.674	-58.7511
874	0	3	17.7215	1.19403	0.901791	3417.94						895.14	166.932
875	0	3	4.49066	0.442234	0.902964	1932.7						900.578	179.094
876	0	3	4.16188	0.26534	0.735727	895.217						184.067	-151.667
877	0	3	19.2668	1.06136	0.917855	3012.94						600.084	137.262
878	0	3	6.59681	0.287452	0.780402	856.28						138.74	150.518
879	0	3	10.2624	1.28248	0.839469	2394.26						787.126	164.39
880	0	3	3.94289	0.331675	0.813269	1224.69						507.789	37.5984
881	0	3	11.4412	0.353787	0.789737	1379.63						91.7162	-64.4274
882	0	3	3.65275	1.08347	0.847123	2125.01						390.545	13.0628
883	0	3	7.79374	1.26037	0.799539	1846.92						758.19	76.9749
884	0	3	6.29764	0.309564	0.878436	1633.97						357.252	-128.399
885	0	3	14.1141	0.442234	0.886706	1765.7						1130.83	46.2689
886	0	3	4.35975	0.353787	0.768761	1436.24						179.025	123.625
887	0	3	8.10134	0.663351	0.873748	1120.62						450.859	10.4989
888	0	3	8.37233	0.751797	0.91065	2157.08						1033.35	44.8401
889	0	3	4.70791	0.486457	0.807744	1155.85						344.809	-90.4391
890	0	3	4.96883	0.331675	0.729377	1064.24						164.413	-150.067
891	0	3	5.53987	0.751797	0.870934	1613.6						1079.95	4.93526
892	0	3	7.73122	0.972914	0.841187	2668.53						469.099	95.9693
893	0	3	11.3985	0.508569	0.91277	1366.12						481.263	155.056
894	0	3	14.9132	0.972914	0.882724	2240.35						668.23	25.009
895	0	3	10.1822	0.39801	0.696871	938.522						152.367	-85.6556
896	0	3	3.68618	0.309564	0.957175	1294.41						246.522	228.127
897	0	3	4.95665	1.06136	0.841929	2541.97						219.477	67.0864
898	0	3	8.96277	0.729686	0.842858	1940.92						4.83473	5.43082
899	0	3	8.40625	1.08347	0.819023	3086.94						495.851	66.1311
900	0	3	5.74369	0.353787	0.890314	1285.58						691.816	197.486
901	0	3	17.6781	1.08347	0.784226	2804.89						2780.66	235.132
902	0	3	4.99327	0.442234	0.943989	1287.07						345.626	134.575
903	0	3	10.7224	1.03925	0.756344	2207.54						784.073	141.557
904	0	3	10.5324	1.03925	0.867588	2653.37						470.042	75.6786
905	0	3	4.11302	0.26534	0.715488	1340.52						-20.6667	-38.3167
906	0	3	11.8551	0.818133	0.801835	2075.35						766.979	203.773
907	0	3	4.89539	0.26534	0.831091	940.493						299.04	-65.7101
908	0	3	12.1213	1.65838	0.927088	2126.37						1814.27	60.0945
909	0	3	9.81415	0.26534	0.806444	895.425						196.491	88.5746
910	0	3	12.0914	1.59204	0.913886	2692.74						3277.37	303.624
911	0	3	9.50749	1.1277	0.811625	2167.42						437.154	149.898
912	0	3	11.6387	0.641239	0.77434	1974.5						1106.79	-13.2816
913	0	3	11.9121	0.420122	0.799264	1162.23						1543.55	25.0105
914	0	3	3.29824	0.243229	0.948949	1589.42						21.2727	-52.1273
915	0	3	12.7115	0.26534	0.771237	1474.73						984.05	25.3833
916	0	3	13.5823	0.552792	0.821185	2059.11						216.148	92.5222
917	0	3	7.95088	0.199005	0.827936	1093.44						164.911	140.044
918	0	3	16.4369	0.751797	0.831816	1536.97						1696.04	80.2464
919	0	3	6.42892	0.420122	0.881686	1354.86						701.334	96.0618
920	0	3	4.85841	0.420122	0.867635	1323.44						263.039	130.637
921	0	3	7.35417	1.01714	0.82879	2513.51						822.596	222.723
922	0	3	16.9286	0.597016	0.77161	1299.18						601.607	289.044
923	0	3	6.11165	2.05639	0.846559	2891.66						379.055	195.025
924	0	3	9.94511	0.685462	0.845737	2242.1						1373.75	135.432
925	0	3	12.8228	0.309564	0.801965	867.929						1143.33	-12.7286
926	0	3	4.95364	0.486457	0.872909	1162.21						707.863	134.354
927	0	3	9.1295	0.818133	0.902088	2644.95						128.272	515.493
928	0	3	24.7025	0.928691	0.771505	2523.79						722.382	54.8785
929	0	3	9.80988	1.94583	0.777794	2003.68						1694.12	44.6385
930	0	3	7.82372	0.309564	0.74004	2392.69						571.247	126.816
931	0	3	8.55894	0.464345	0.7699	1556.57						774.307	0.0701754
932	0	3	8.98199	0.486457	0.815092	1735.24						643.48	129.34
933	0	3	7.17067	0.840244	0.848227	1797.99						53.4302	27.772
934	0	3	3.37894	0.375899	0.898693	1850.36						291.159	102.646
935	0	3	14.0142	0.663351	0.826404	1440.4						1192.99	136.45
936	0	3	13.4115	0.331675	0.770417	1258.83						-44.8	77
937	0	3	21.3022	0.199005	0.811633	771.667						434.333	180.733
938	0	3	11.6939	0.619127	0.626935	2201.83						862.312	134.789
939	0	3	3.68618	0.486457	0.970681	1240.06						565.517	40.8121
940	0	3	3.70868	0.486457	0.952211	1346.95						524.388	81.5423
941	0	3	11.6856	0.26534	0.767468	1304.87						54.1775	46.6377
942	0	3	5.25444	0.39801	0.871617	1568.38						427.975	134.663
943	0	3	18.4332	0.508569	0.797164	1969.26						1596.37	178.538
944	0	3	10.7913	1.26037	0.889456	1916.76						90.4799	1.28931
945	0	3	8.54735	0.39801	0.827241	1313.79						2327.79	51.5094
946	0	3	4.23959	0.729686	0.960287	1377.2						220.812	3.01212
947	0	3	8.11256	0.442234	0.840918	2166.44						1106.44	58.9103
948	0	3	15.1651	0.39801	0.86087	1298.77						-13.8111	177.556
949	0	3	5.39399	0.552792	0.942002	1823.08						852.985	164.594
950	0	3	8.74834	0.884468	0.746876	2618.37						676.069	120.981
951	0	3	5.57578	1.54782	0.793641	2144.77						726.182	187.187
952	0	3	3.50283	1.41515	0.813977	2157.27						423.719	315.76
953	0	3	3.77396	0.287452	0.931583	1524.29						864.515	112.473
954	0	3	13.1924	1.01714	0.909965	2365.87						536.406	159.429
955	0	3	12.6637	0.707574	0.833287	1852.48						412.219	49.1125
956	0	3	4.81345	0.486457	0.939464	2012.88						2032.47	126.259
957	0	3	5.68004	0.796021	0.887255	3320.01						95.1526	-2.42033
958	0	3	9.18241	0.309564	0.767766	1594.08						191.917	4.52692
959	0	3	6.74807	0.420122	0.757159	1438.64						1436.08	46.2211
960	0	3	8.16251	0.199005	0.816896	809.689						833.2	-165.667
961	0	3	8.82676	3.4052	0.782003	4410.01						5909.6	286.29
962	0	3	5.47302	0.796021	0.929592	2312.46						522.25	164.608
963	0	3	10.6452	0.420122	0.707999	1424.9						1650.56	71.6155
964	0	3	7.18264	0.818133	0.814818	2107.89						896.253	-38.2421
965	0	3	8.03887	0.619127	0.759551	1150.99						469.728	71.2121
966	0	3	6.34662	0.508569	0.830229	1448.29						614.144	2.51259
967	0	3	12.252	0.597016	0.75641	1640.16						720.933	47.2419
968	0	3	16.174	0.353787	0.785537	1481.96						2358.57	96.25
969	0	3	4.96392	0.39801	0.872644	1106.63						62.7813	192.52
970	0	3	14.6552	0.375899	0.755579	1468.3						1294.05	65.8839
971	0	3	4.79147	1.08347	0.846275	2261.35						118.177	89.4873
972	0	3	4.551	0.420122	0.889192	1683.37						1106.51	-105.179
973	0	3	5.08366	0.199005	0.904787	705.378						540.222	28.1111
974	0	3	9.58081	0.442234	0.879951	1348.44						1093.11	251.746
975	0	3	12.9156	1.01714	0.825671	1622.94						755.599	125.476
976	0	3	12.4505	0.729686	0.902744	1727.12						940.98	-12.4275
977	0	3	10.2188	0.773909	0.846438	1762.12						1169.85	34.6319
978	0	3	16.2397	1.45937	0.678156	1822.48						696.453	103.809
979	0	3	18.4655	1.34881	0.948569	2337.15						714.02	163.744
980	0	3	16.8568	1.3267	0.74348	2057.86						665.38	157.024
981	0	3	14.0102	0.619127	0.893468	1287.91						998.407	94.1786
982	0	3	5.06598	0.199005	0.919261	856.311						633.067	90.8889
983	0	3	6.03526	0.508569	0.749678	1173.29						-86.887	-42.1652
984	0	3	3.35471	0.331675	0.937176	1081.83						923.32	99.7333
985	0	3	15.9672	0.663351	0.733648	1581.78						506.658	37.261
986	0	3	10.9078	0.26534	0.963871	1320.81						991.577	-286.788
987	0	3	11.3215	0.552792	0.757761	1743.94						499.584	15.9932
988	0	3	4.45775	0.464345	0.843233	1718.6						-51.0614	-68.1415
989	0	3	27.0124	1.96794	0.948894	2878.82						987.819	386.817
990	0	3	9.71288	0.309564	0.854515	1768.98						775.829	-28.3502
991	0	3	11.9072	1.48148	0.890615	2118.81						2327.15	57.9742
992	0	3	5.88377	0.39801	0.77683	1748.29						413.473	39.5699
993	0	3	3.47818	0.619127	0.915962	2011.23						1676.63	194.86
994	0	3	10.0831	0.39801	0.815311	1373.07						492.089	57.1444
995	0	3	11.4352	0.331675	0.922809	1276.15						2030.12	-113.413
996	0	3	4.04138	0.486457	0.68605	1567.68						1107.03	167.556
997	0	3	18.9979	1.54782	0.808122	2129.9						1495.82	38.9514
998	0	3	8.31528	0.729686	0.786791	1467.78						228.878	140.523
999	0	3	15.7931	0.199005	0.779917	1068.64						-24.2667	65.0667
1000	0	3	16.0385	0.464345	0.841979	1553.76						858.828	223.104
1001	0	3	9.10031	0.840244	0.723546	1491.63						1126	112.524
1002	0	3	9.94017	0.597016	0.886216	1701.63						2997.99	110.107
1003	0	3	5.62432	0.353787	0.927855	1369.22						165.125	506.6
1004	0	3	9.59799	0.309564	0.784479	1875.87						110.258	209.227
1005	0	3	4.89076	0.796021	0.777544	1808.4						19.7367	63.4646
1006	0	3	10.9966	0.26534	0.782368	1524.98						273.283	-62.2667
1007	0	3	6.10039	0.39801	0.829056	1166.16						1071.8	-8.6872
1008	0	3	10.6633	0.508569	0.770691	1598.09						1356.08	168.61
1009	0	3	19.832	0.486457	0.832666	1539						1163.69	15.1011
1010	0	3	25.9413	1.41515	0.75599	1426.29						1162.41	236.156
1011	0	3	6.11823	0.353787	0.868054	1224.06						736.705	-92.2661
1012	0	3	16.1737	0.26534	0.837215	1404.1						998.431	177.007
1013	0	3	23.2818	0.574904	0.937715	1724.24						3481.65	-63.9877
1014	0	3	11.2964	0.508569	0.777479	1343.61						166.365	67.3739
1015	0	3	6.83358	1.81316	0.884732	2158.85						528.601	152.892
1016	0	3	22.2368	0.619127	0.884288	1387.36						1614.95	49.9643
1017	0	3	8.34062	0.995026	0.96247	2147.49						869.414	225.969
1018	0	3	16.4285	0.796021	0.799978	2163.65						888.06	109.092
1019	0	3	8.20969	0.486457	0.847196	1497.28						912.974	-131.473
1020	0	3	11.9294	0.751797	0.968025	2285						2606.97	348.295
1021	0	3	13.1047	0.353787	0.776801	1182.14						1880.75	211.425
1022	0	3	18.8219	0.619127	0.824874	1846.86						1443.45	272.868
1023	0	3	3.80935	0.39801	0.929509	1499.52						599.385	69.9912
1024	0	3	8.04792	0.331675	0.935208	1112.04						1286.75	119.8
1025	0	3	6.67714	0.331675	0.905461	1501.09						89.6583	-71.2083
1026	0	3	10.7696	0.353787	0.850383	1265.85						1355.96	23.9875
1027	0	3	14.9329	0.574904	0.78098	1486.64						911.297	149.819
1028	0	3	20.8497	0.375899	0.911788	1029.73						629.071	-25.8824
1029	0	3	4.70406	0.331675	0.867201	1145.91						1847.76	260.56
1030	0	3	14.4762	0.685462	0.770689	1822.91						325.395	112.564
1031	0	3	7.90466	0.26534	0.887549	1208.3						1319.88	-54.5333
1032	0	3	9.99415	0.353787	0.863542	1086.54						-254.825	-165.438
1033	0	3	27.668	0.464345	0.873037	2029.32						1899.12	-5.37505
1034	0	3	7.4787	0.707574	0.941257	1405.29						1122.42	-69.4312
1035	0	3	11.1782	0.641239	0.904534	1620.7						5319.47	439.335
1036	0	3	16.532	1.45937	0.977182	3081.15						618.594	235.732
1037	0	3	23.8176	0.287452	0.928065	1786.75						858.292	-25.1692
1038	0	3	10.5693	0.707574	0.790299	1633.59						904.986	142.723
1039	0	3	10.6795	0.26534	0.844808	752.4						206.867	100.6
1040	0	3	28.5273	0.619127	0.877901	1561.37						489.074	108.305
1041	0	3	9.07884	0.508569	0.950462	1469.17						2344.65	106.828
1042	0	3	28.7307	0.663351	0.968572	1762.41						995.171	50.9509
1043	0	3	5.43039	0.353787	0.922777	1398.41						1591.19	354.812
1044	0	3	3.10822	0.796021	0.971094	2518.16						734.121	200.462
1045	0	3	12.764	0.199005	0.901951	624.756						370.533	4.73333
1046	0	3	5.79002	0.773909	0.836467	1453.79						733.34	224.411
1047	0	3	20.6543	0.199005	0.786245	1401.16						313.867	24.8889
1048	0	3	19.8107	0.530681	0.971044	1866.73						6907.34	63.9351
1049	0	3	4.8734	0.331675	0.840952	858.24						520.933	129.72
1050	0	3	27.1877	1.01714	0.846272	1963.98						3150.42	118.884
1051	0	3	10.0222	0.26534	0.70112	758.383						519.183	282.2
1052	0	3	9.90929	0.331675	0.908858	1111.16						592.867	129.24
1053	0	3	11.8898	0.442234	0.762098	1217.02						805.453	20.0289
1054	0	3	14.7406	0.420122	0.917724	1211.97						625.621	103.263
1055	0	3	25.9672	0.26534	0.912633	1751.07						1408.46	43.7151
1056	0	3	19.8184	0.862356	0.765046	1302.49						365.685	414.836
1057	0	3	3.36124	0.486457	0.897992	1157.81						1059.81	155.985
1058	0	3	26.1912	0.331675	0.917606	1371.77						1980.84	161.893
1059	0	3	4.1922	0.420122	0.960068	1076.67						2323.84	-91.6737
1060	0	3	18.2356	0.685462	0.860689	1509.22						759.632	18.2452
1061	0	3	11.7415	0.420122	0.86011	1721.66						1470.55	126.168
1062	0	3	19.2434	1.21614	0.943649	2233.16						1416.37	220.544
1063	0	3	7.32224	0.331675	0.911997	839.04						732.213	212.173
1064	0	3	20.5562	0.972914	0.933448	2123.34						1036.95	92.5206
1065	0	3	11.7752	0.641239	0.951507	1666.26						890.972	414.593
1066	0	3	11.5228	0.331675	0.755183	959.6						103.933	91.1467
1067	0	3	29.9535	0.950803	0.924042	1805.97						2307.76	348.931
1068	0	3	10.0196	0.707574	0.805164	1661.2						293.526	181.307
1069	0	3	14.1596	0.751797	0.748944	1906.27						1180.78	115.414
1070	0	3	15.8325	0.574904	0.792303	1602.19						1641.47	143.901
1071	0	3	14.7043	0.375899	0.776446	682.527						-24.0261	101.01
1072	0	3	6.2663	0.309564	0.901137	1286.34						279.698	-49.4534
1073	0	3	20.048	0.331675	0.886166	985.467						1475.32	-75.7067
1074	0	3	9.62873	0.508569	0.788807	1270.56						152.73	42.7391
1075	0	3	6.02271	0.353787	0.836409	862.9						1089.75	311.1
1076	0	3	3.15064	0.39801	0.953356	1473.66						671.361	89.743
1077	0	3	7.37881	0.26534	0.823314	1040.75						772.8	14.55
1078	0	3	15.1002	0.442234	0.766211	922.229						-204.592	170.296
1079	0	3	4.25232	0.199005	0.962509	809.489						837.867	223.6
1080	0	3	6.04397	0.39801	0.879063	908.79						1994.39	80.4246
1081	0	3	8.06086	0.862356	0.78981	2086.62						533	223.054
1082	0	3	8.01815	0.508569	0.892115	1376.97						4184.75	279.08
1083	0	3	8.63212	0.928691	0.939491	1442.43						892.36	149.735
1084	0	3	3.92013	0.199005	0.745887	700.756						207.2	252.356
1085	0	3	5.3466	0.39801	0.768539	1068.91						704.967	243.289
1086	0	3	7.27582	0.751797	0.8297	2081.88						1430.45	64.875
1087	0	3	6.47818	0.906579	0.929027	1300						1272.03	115.622
1088	0	3	4.58532	0.199005	0.882537	1073.87						792.511	190.889
1089	0	3	10.7386	0.420122	0.808909	1250.23						1223.89	212.832
1090	0	3	6.99404	0.950803	0.679621	2007.92						415.7	195.446
1091	0	3	5.99322	0.199005	0.837958	1012.96						757.867	131.333
1092	0	3	7.44147	0.619127	0.880087	1170.02						272.476	160.031
1093	0	3	5.87876	0.39801	0.941366	1253.03						486.997	-133.469
1094	0	3	15.2636	0.950803	0.734041	1880.09						4703.18	230.423
1095	0	3	9.1734	0.331675	0.819668	1182.83						1743.76	113.44
1096	0	3	5.03744	0.729686	0.845604	1161.44						-34.5242	-55.7273
1097	0	3	9.12467	0.420122	0.931826	1268.69						751.568	159.726
1098	0	3	5.08159	0.26534	0.923882	1154.75						409.104	-34.0085
1099	0	3	9.35686	0.707574	0.939315	1289.73						5550.22	237.31
1100	0	3	6.1334	0.26534	0.916503	1021.97						273.683	283.3
1101	0	3	12.5585	0.309564	0.838184	1105.61						792.367	96.121
1102	0	3	9.46008	0.420122	0.798086	1133.48						1201.2	248.516
1103	0	3	16.5231	0.950803	0.816085	2657.15						501.723	249.369
1104	0	3	4.56409	0.309564	0.87943	1079.39						405.494	179.825
1105	0	3	7.49613	0.442234	0.907254	1240.63						482.64	30.07
1106	0	3	7.30298	0.597016	0.890513	1427.29						962.757	80.3159
1107	0	3	5.86201	0.508569	0.914477	1101.06						2033.55	266.6
1108	0	3	8.28155	0.420122	0.910067	1234.98						30.1231	-1.91174
1109	0	3	8.93627	0.552792	0.960017	1882.2						1149.17	191.26
1110	0	3	5.73721	0.619127	0.964592	1586.17						-225.093	307.351
1111	0	4	7.81603	0.26534	0.959754	1448.85						769.9	-128.883
1112	0	4	4.32072	0.729686	0.942257	1986.51						3668.08	-108.359
1113	0	4	11.79	0.906579	0.805867	2542.19						1068.6	85.286
1114	0	4	13.088	0.508569	0.880504	2071.45						758.878	123.146
1115	0	4	17.0103	0.840244	0.944256	3965.85						2060.74	158.293
1116	0	4	9.46741	0.773909	0.757996	2108.79						831.895	117.558
1117	0	4	5.12309	0.906579	0.874913	2509.47						237.201	96.3682
1118	0	4	11.5422	0.530681	0.839936	1641.56						-15.5329	155.967
1119	0	4	5.26741	0.707574	0.893076	1784.87						270.488	173.211
1120	0	4	3.14978	0.552792	0.958281	2314.44						73.1966	49.9613
1121	0	4	10.1539	0.818133	0.660754	1873.94						781.949	137.804
1122	0	4	9.27644	0.552792	0.778897	1785.67						227.719	16.5063
1123	0	4	8.04664	0.331675	0.811376	2473.54						598.96	-34.8026
1124	0	4	6.47574	0.641239	0.86318	1478.99						484.758	23.9179
1125	0	4	3.2731	0.199005	0.917688	962.711						920.267	-157.489
1126	0	4	7.10156	0.751797	0.924111	1540.97						331.435	24.1775
1127	0	4	21.7715	0.199005	0.829502	809.578						41.2667	10.6
1128	0	4	7.04453	1.01714	0.851987	2173.81						679.582	62.8392
1129	0	4	3.49178	0.464345	0.801133	1368.12						-146.876	64.7524
1130	0	4	8.69011	1.56993	0.920905	2501.53						3310.23	88.1176
1131	0	4	6.31224	0.442234	0.871642	1879.06						315.941	-14.5045
1132	0	4	10.1389	0.840244	0.736389	1635.44						2291.37	70.6615
1133	0	4	15.197	0.375899	0.80909	1602.2						2522.49	86.6696
1134	0	4	4.15064	1.99005	0.964373	3456.3						683.384	179.514
1135	0	4	10.3208	0.685462	0.692585	1751.25						289.72	-42.7488
1136	0	4	16.7848	1.3267	0.912139	2055.29						720.428	91.2892
1137	0	4	14.4407	1.23825	0.920962	2124.01						2547.19	127.654
1138	0	4	5.9974	1.34881	0.925738	2387.83						1285.73	165.006
1139	0	4	4.18998	0.685462	0.957952	2468.42						1150.49	120.004
1140	0	4	24.4893	1.56993	0.966906	3365.98						2622.67	74.7026
1141	0	4	3.40819	0.486457	0.776391	1151.42						-39.5818	-153.582
1142	0	4	13.7016	0.751797	0.777319	2601.47						343.951	118.946
1143	0	4	6.4773	1.37092	0.855303	1853.67						759.849	27.244
1144	0	4	4.71384	0.375899	0.973217	2237.68						1474.7	100.174
1145	0	4	5.9573	0.597016	0.928956	1207.25						575.937	-44.2009
1146	0	4	6.67251	1.10558	0.976437	2941.19						2203.75	152.453
1147	0	4	5.99033	1.63627	0.916994	2723.25						972.354	95.5857
1148	0	4	3.61905	0.597016	0.847077	1947.14						811.379	203.989
1149	0	4	13.7253	0.199005	0.875479	823.06						594.043	-195.786
1150	0	4	4.06012	0.309564	0.822238	1299.47						324.271	14.0714
1151	0	4	9.46495	0.928691	0.97269	2472.98						4237.4	237.874
1152	0	4	11.5951	1.37092	0.921842	4417.96						7831.53	58.1699
1153	0	4	5.79542	0.729686	0.869591	1740.44						-73.1623	-32.3745
1154	0	4	6.96929	0.530681	0.804035	1605.69						317.817	153.924
1155	0	4	3.62986	0.530681	0.972888	2695.13						236.897	190.316
1156	0	4	3.80935	0.508569	0.939293	1351.09						494.479	-54.4287
1157	0	4	3.8684	0.331675	0.912895	1135.45						953.707	-20.8267
1158	0	4	4.05455	0.309564	0.775095	1854.68						231.153	-91.0571
1159	0	4	3.75729	0.619127	0.942389	2059.39						322.409	-5.13843
1160	0	4	14.4741	0.619127	0.777812	1386.92						1104.79	14.897
1161	0	4	9.24762	0.818133	0.828212	1745.83						210.708	22.3189
1162	0	4	5.37108	1.1277	0.905104	2409.22						3317.46	81.9571
1163	0	4	3.96381	0.243229	0.895648	3490.31						1349.87	50.2993
1164	0	4	5.481	0.508569	0.856127	1486.22						197.154	13.2412
1165	0	4	8.73224	0.751797	0.817744	2244.53						398.221	140.313
1166	0	4	12.8	0.707574	0.827602	3027.56						698.318	-40.7937
1167	0	4	13.258	0.641239	0.90685	2218.67						425.657	199.801
1168	0	4	4.59429	1.72471	0.890867	2246.49						200.243	93.9615
1169	0	4	4.68372	0.39801	0.863066	1480.03						65.7667	62.5333
1170	0	4	4.27189	0.508569	0.94729	1814.12						1154.14	-50.5395
1171	0	4	6.91985	0.309564	0.833386	1816.87						-10.665	-69.6034
1172	0	4	5.23824	0.353787	0.813189	1628.18						-63.2875	172.475
1173	0	4	5.97697	0.796021	0.928569	2221.55						833.345	52.067
1174	0	4	21.8123	0.199005	0.870643	1778.18						40.0794	85.8254
1175	0	4	5.91214	0.287452	0.775962	1824.55						569.848	46.3819
1176	0	4	5.20497	0.508569	0.802271	1608.74						583.149	119.483
1177	0	4	5.2003	0.508569	0.867694	1019.18						238.754	-4.03261
1178	0	4	6.91827	0.619127	0.830522	1508.08						814.607	66.8643
1179	0	4	4.06346	0.995026	0.874451	1794.2						500.75	16.8316
1180	0	4	8.27892	0.663351	0.747727	1717.23						98.5667	-89.0692
1181	0	4	9.61255	0.796021	0.759422	1967						858.329	278.06
1182	0	4	12.8539	0.26534	0.895866	1362.13						1148.73	-269.648
1183	0	4	4.03249	0.995026	0.779334	1818.79						230.433	92.4989
1184	0	4	4.64891	0.796021	0.968496	2010.88						802.233	87.103
1185	0	4	3.16808	1.50359	0.919361	1540.77						353.503	162.38
1186	0	4	16.8637	0.420122	0.867218	1617.86						700.717	77.0981
1187	0	4	11.1124	1.23825	0.8438	2368.6						1883.62	153.032
1188	0	4	7.93234	0.287452	0.789362	858.581						-15.3962	385.61
1189	0	4	12.1854	0.199005	0.793629	1093.07						881.289	-115.333
1190	0	4	4.75024	1.26037	0.952478	2075.42						704.351	243.842
1191	0	4	3.34676	0.530681	0.927774	1500.62						528.375	40.6417
1192	0	4	6.51939	0.420122	0.923998	1204.77						860.642	41.5789
1193	0	4	4.6069	0.729686	0.928564	1488.78						258.155	21.6982
1194	0	4	3.33311	0.486457	0.805384	2333.75						-186.571	-18.9365
1195	0	4	9.50221	0.884468	0.953847	1981.6						943.731	174.106
1196	0	4	6.79353	1.19403	0.959293	2747.09						2133.87	186.668
1197	0	4	3.42153	0.751797	0.877876	1616.29						722.788	41.7706
1198	0	4	6.44615	0.39801	0.79026	1502.9						671.264	-58.4306
1199	0	4	4.22276	0.486457	0.865437	1439.37						793.801	-202.091
1200	0	4	13.9637	0.796021	0.867904	1576.34						-86.0181	38.0104
1201	0	4	10.9286	1.85738	0.883015	3202.67						1429.63	277.136
1202	0	4	12.8579	0.199005	0.909587	2106.97						964.116	-184.409
1203	0	4	7.20388	0.464345	0.831733	1594.35						130.537	301.214
1204	0	4	4.34079	0.442234	0.818596	1921.27						1624.95	-1.54444
1205	0	4	4.28679	0.928691	0.781561	2885.59						-333.562	78.5752
1206	0	4	3.18618	0.199005	0.970053	1226.4						4967.51	-147.733
1207	0	4	17.1589	1.43726	0.920776	2693.99						2364.91	163.099
1208	0	4	13.1042	0.574904	0.916648	2310.4						3109.93	38.1696
1209	0	4	3.87549	0.309564	0.907177	1400.58						399.748	-69.2308
1210	0	4	18.6717	0.353787	0.777962	1882.61						3.07183	35.9524
1211	0	4	6.23032	0.375899	0.966869	1946.98						595.183	459.599
1212	0	4	11.8209	1.94583	0.84969	1750.26						1817.75	140.728
1213	0	4	14.9543	0.597016	0.943811	1401.89						2507.39	48.391
1214	0	4	10.3915	0.707574	0.781083	2389.08						1872.53	75.033
1215	0	4	4.14978	0.39801	0.972527	1026.41						2192.56	-110.536
1216	0	4	3.10735	1.39304	0.966637	1866.94						532.253	163.883
1217	0	4	5.14978	0.309564	0.981591	1435.13						4994.24	-55.655
1218	0	4	3.24716	0.840244	0.926152	2017.74						169.289	91.6995
1219	0	4	10.9101	1.03925	0.841423	2359.16						1888.58	48.8804
1220	0	4	8.75652	2.12272	0.750033	2514.1						609.093	158.455
1221	0	4	4.28487	0.641239	0.721319	1924.19						-19.6279	89.9837
1222	0	4	3.28664	0.486457	0.941488	1511.07						1293.04	35.2323
1223	0	4	4.22332	0.420122	0.755694	1999.16						-75.6277	-0.454191
1224	0	4	3.129	0.420122	0.958774	1790.7						-630.643	-44.5569
1225	0	4	8.50034	0.309564	0.941789	1458.91						46.4405	63.5456
1226	0	4	5.86336	1.50359	0.914619	2564.08						492.124	394.679
1227	0	4	14.1083	0.597016	0.930617	1739.75						1282.91	14.5903
1228	0	4	3.14228	1.19403	0.835418	1575.81						346.463	60.2434
1229	0	4	14.3187	0.375899	0.771853	1905.34						160.47	209.753
1230	0	4	8.87808	0.685462	0.739953	2328.78						2712.57	81.3412
1231	0	4	4.33796	0.353787	0.811202	1730.1						-35.9039	31.8806
1232	0	4	5.94978	0.375899	0.841111	1039.88						957.263	75.6015
1233	0	4	6.69376	0.309564	0.763303	1646.59						123.25	-76.5714
1234	0	4	27.8878	3.18408	0.834535	3696.11						3524.73	92.5693
1235	0	4	5.02448	1.37092	0.741064	2433.36						1754.79	65.7845
1236	0	4	11.1727	0.508569	0.857032	1551.97						1470.45	40.0174
1237	0	4	18.3545	0.906579	0.892445	1877.08						1842.79	22.8491
1238	0	4	6.31783	0.641239	0.669282	1987.46						1099.29	126.166
1239	0	4	6.5483	0.773909	0.864419	1589.41						2192.74	105.05
1240	0	4	11.0084	0.39801	0.95506	2813.62						1121.24	184.628
1241	0	4	12.3125	2.25539	0.903954	2354.88						1190.69	53.3643
1242	0	4	8.59356	0.199005	0.654813	1078.47						-98.96	-142.027
1243	0	4	5.49334	0.729686	0.904208	1970.21						868.197	214.668
1244	0	4	7.0615	0.663351	0.870303	1970.98						547.675	100.783
1245	0	4	22.8443	1.43726	0.925484	3759.51						4077.43	135.131
1246	0	4	6.47835	0.685462	0.704413	1367.04						576.135	179.794
1247	0	4	7.43028	0.574904	0.915295	1442.82						178.364	77.5939
1248	0	4	12.4336	0.840244	0.81347	2177.62						157.639	39.7454
1249	0	4	4.81494	0.862356	0.860635	3110.87						290.287	-53.3714
1250	0	4	18.5401	1.26037	0.944243	2905.79						1665.94	287.992
1251	0	4	4.31538	0.486457	0.933301	1739.55						475.258	-101.237
1252	0	4	10.1187	0.26534	0.731246	1548.27						23.6167	-154.15
1253	0	4	14.0998	1.85738	0.89316	2328.71						1068.01	353.786
1254	0	4	9.95321	0.552792	0.755892	1939.03						379.567	287.607
1255	0	4	3.98426	0.486457	0.789095	1309.06						219.624	147.492
1256	0	4	6.01111	0.840244	0.857869	1766.94						790.595	-84.7451
1257	0	4	9.71574	1.37092	0.945479	2769.02						5058.69	153.217
1258	0	4	11.8307	0.464345	0.762719	1640.22						289.189	46.814
1259	0	4	5.03915	0.486457	0.712509	954.273						463.745	39.8727
1260	0	4	7.46713	0.331675	0.763006	1632.84						238.722	135.315
1261	0	4	5.60968	0.884468	0.911583	2220.87						398.579	99.0629
1262	0	4	4.60582	0.773909	0.890394	2595.3						1747.86	339.616
1263	0	4	5.04258	0.309564	0.82968	1070.05						1128.1	-144.583
1264	0	4	7.67747	0.773909	0.87496	1909.25						732.754	121.732
1265	0	4	5.25499	0.26534	0.886197	1110.77						294.55	92.55
1266	0	4	12.9724	0.729686	0.857584	1380.48						705.301	215.026
1267	0	4	5.87166	0.619127	0.665718	1589.5						149.643	-49.0833
1268	0	4	9.42883	0.685462	0.86544	2141.17						545.012	296.329
1269	0	4	3.50722	0.972914	0.890387	2128.54						-159.727	210.744
1270	0	4	7.59708	0.508569	0.894985	1541.55						-164.003	158.072
1271	0	4	4.20758	0.552792	0.868558	1693.15						868.352	38.1275
1272	0	4	3.78958	0.26534	0.940108	1226.22						468.233	0.983333
1273	0	4	12.5293	1.54782	0.90153	2656.02						2510.98	83.2636
1274	0	4	7.81313	0.685462	0.918486	2429.56						900.211	198.132
1275	0	4	8.92669	1.08347	0.858815	2353.76						1222.15	292.735
1276	0	4	5.64611	0.420122	0.787286	1669.99						255.717	-119.228
1277	0	4	7.4394	0.552792	0.904286	1485.02						35.38	89.2446
1278	0	4	9.81983	0.707574	0.82301	1307.88						1648.66	244.657
1279	0	4	6.12095	0.309564	0.780353	1829.72						446.961	-214.732
1280	0	4	15.0226	0.773909	0.740878	2302.21						1781.45	148.491
1281	0	4	5.47368	0.751797	0.933047	2063.45						-11.4419	75.6102
1282	0	4	3.59743	0.331675	0.898052	1719.09						-57.1333	40.6533
1283	0	4	4.55482	0.508569	0.792991	1193.46						197.682	69.2938
1284	0	4	5.11814	0.199005	0.895398	1182.95						819.82	-28.5556
1285	0	4	4.49608	1.63627	0.828829	1839.29						127.682	142.335
1286	0	4	3.04499	0.486457	0.796314	1387.44						605.359	-27.0835
1287	0	4	3.46005	1.1277	0.920759	1796.99						20.6549	4.15686
1288	0	4	5.76032	0.199005	0.684453	946.178						457.511	73.2667
1289	0	4	4.66206	0.508569	0.754121	1091.14						229.487	77.1565
1290	0	4	5.10055	0.663351	0.822014	1826.96						75.1324	140.962
1291	0	4	4.40448	0.375899	0.913174	1073.82						205.052	157.663
1292	0	4	5.23739	1.03925	0.889175	3316.02						1161.9	241.792
1293	0	4	3.50486	0.619127	0.839638	1483.55						6.35989	26.1484
1294	0	4	4.92692	0.552792	0.83072	1738.11						670.903	235.616
1295	0	4	3.2146	0.39801	0.811366	968.25						42.8521	-21.1794
1296	0	4	4.9764	0.508569	0.790581	1425.9						333.537	-3.78631
1297	0	4	13.9311	1.52571	0.971049	2474.1						4243.19	14.5628
1298	0	4	13.2885	0.685462	0.921836	1928.69						1588.98	134.126
1299	0	4	6.78132	0.862356	0.756949	1450.42						107.962	390.619
1300	0	4	6.99019	1.06136	0.932305	1711.62						2102.87	27.2636
1301	0	4	4.74531	0.729686	0.908533	1539.58						137.972	60.4663
1302	0	4	11.4373	0.464345	0.668134	1473.34						2921.94	273.45
1303	0	4	12.4453	1.30459	0.821879	1378.31						242.511	44.9505
1304	0	4	7.14066	0.685462	0.853064	1456.11						338.832	-46.0968
1305	0	4	8.92152	0.331675	0.956536	1396.66						1102.33	291.407
1306	0	4	3.66833	0.26534	0.955832	1239.42						334.565	115.514
1307	0	4	11.4119	0.353787	0.866441	1387.65						719.156	454.356
1308	0	4	5.29439	0.331675	0.946065	1483.56						154.316	182.003
1309	0	4	7.47179	0.928691	0.899046	2242.69						2844.29	183.22
1310	0	4	4.66479	1.3267	0.859855	3086.72						180.46	199.333
1311	0	4	11.9034	0.309564	0.901871	1199.43						3398.54	303.975
1312	0	4	16.6441	1.01714	0.938945	2064.58						1885.41	107.161
1313	0	4	7.70905	0.26534	0.732489	950.05						-244.183	-191.4
1314	0	4	11.3802	1.03925	0.737696	2356.9						666.647	167.485
1315	0	4	3.97946	0.26534	0.906116	1053.55						662.967	30.9333
1316	0	4	15.0402	1.68049	0.93415	2259.1						3755.31	55.5173
1317	0	4	10.5577	0.199005	0.902679	1586.49						752.965	277.338
1318	0	4	4.07748	0.199005	0.812215	1233.96						120.925	67.8961
1319	0	4	5.39486	0.619127	0.943464	1387.29						842.952	-101.405
1320	0	4	7.51445	1.23825	0.876915	1735.44						1357.86	111.66
1321	0	4	28.1686	0.619127	0.854382	1842.06						562.724	-34.6519
1322	0	4	14.3176	0.464345	0.957709	2098.42						284.436	13.9529
1323	0	4	6.31119	0.729686	0.838539	1057.7						29.8605	119.464
1324	0	4	5.37266	0.884468	0.870756	1700.05						395.923	138.459
1325	0	4	13.8312	1.63627	0.912349	2030.94						1349.22	352.993
1326	0	4	20.7883	0.751797	0.934624	2419.21						3155.78	294.326
1327	0	4	4.84309	0.685462	0.875777	1375.55						411.012	201.463
1328	0	4	6.29553	0.619127	0.876505	1311.24						177.221	103.079
1329	0	4	4.44759	2.4544	0.905556	2501.38						2667.13	125.935
1330	0	4	9.90688	0.508569	0.667154	1485.16						-67.1629	242.986
1331	0	4	12.3595	1.06136	0.848396	2312.34						2008.1	31.22
1332	0	4	11.1693	0.619127	0.875603	2018.81						1390.66	-32.5874
1333	0	4	6.00295	0.619127	0.91789	1603.37						610.493	164.517
1334	0	4	5.95325	0.331675	0.940597	1521.18						838.65	-31.3667
1335	0	4	5.7333	0.199005	0.815571	917.222						74.0444	-270.689
1336	0	4	4.83616	0.309564	0.937072	1326.1						795.486	182.036
1337	0	4	4.73388	0.574904	0.751037	1553.42						133.827	94.1763
1338	0	4	11.5082	0.420122	0.854908	1237.59						2056.9	32.0119
1339	0	4	4.42014	0.199005	0.665775	879.978						-15.4889	99.7556
1340	0	4	7.82266	0.353787	0.800429	1463.38						6.97198	181.097
1341	0	4	7.41624	0.840244	0.844056	1956.34						1438.18	253.22
1342	0	4	4.56111	0.39801	0.896161	962						244.278	27.5667
1343	0	4	6.60319	0.199005	0.853252	489.197						-91.812	-26.4444
1344	0	4	10.4451	1.87949	0.787953	1985.93						965.792	220.138
1345	0	4	3.66592	0.508569	0.940634	1227.12						672.772	6.0101
1346	0	4	4.01575	0.663351	0.777635	1807.69						663.811	165.504
1347	0	4	11.8094	1.50359	0.9453	2763.84						1100.71	388.9
1348	0	4	3.36269	0.442234	0.798299	1256.27						-20.2548	209.692
1349	0	4	16.3908	0.641239	0.840928	2109.32						540.267	284.28
1350	0	4	5.64417	0.619127	0.897159	1987.32						974.495	68.9057
1351	0	4	6.226	0.309564	0.896532	991.786						2189.43	-129.214
1352	0	4	4.50103	0.685462	0.899063	1331.43						222.727	209.746
1353	0	4	3.37983	0.508569	0.814704	2018.3						-103.991	67.2609
1354	0	4	22.63	2.36595	0.935885	2649.63						1260.56	195.429
1355	0	4	4.02175	0.420122	0.774712	1639.42						177.677	-35.729
1356	0	4	9.52507	0.972914	0.95271	1568.21						381.148	401.529
1357	0	4	3.50835	0.420122	0.807153	1846.66						178.484	-151.905
1358	0	4	3.3282	0.309564	0.905806	1008.26						564.554	155.014
1359	0	4	7.62541	0.199005	0.804526	759.844						-254.644	37.0444
1360	0	4	10.1212	0.552792	0.713738	1299.24						693.537	140.672
1361	0	4	4.51234	0.818133	0.787461	1229.43						51.3552	107.231
1362	0	4	6.62586	0.39801	0.855479	1170.59						594.078	44.6333
1363	0	4	7.23496	0.39801	0.937305	1470.39						364.886	197.079
1364	0	4	4.25169	0.530681	0.720186	1745.51						-136.858	8.75
1365	0	4	5.27877	0.530681	0.957604	1395.68						3740.28	-172.725
1366	0	4	4.13823	0.331675	0.875774	1150.57						318.227	55.84
1367	0	4	3.7458	0.530681	0.810677	1693.68						907.077	51.4125
1368	0	4	3.83114	0.530681	0.964893	1760.03						182.813	421.69
1369	0	4	4.84337	0.199005	0.738763	758.467						393.378	39.9556
1370	0	4	5.39729	0.597016	0.745707	1499.44						202.676	101.565
1371	0	4	9.36959	0.26534	0.82158	1223.22						3307.14	107.049
1372	0	4	3.48286	0.751797	0.862419	1613.56						321.589	211.852
1373	0	4	7.83756	0.862356	0.80452	1471.99						666.685	139.35
1374	0	4	3.18704	0.796021	0.96979	1655.83						476.845	-22.8158
1375	0	4	7.77877	0.995026	0.965109	1655.93						5767.56	248.232
1376	0	4	8.21922	0.287452	0.740227	1535.13						517.263	-80.2692
1377	0	4	8.44524	0.508569	0.952502	1056.51						380.078	343.278
1378	0	4	4.78732	0.420122	0.891949	1216.63						279.387	19.029
1379	0	4	7.81559	0.243229	0.852732	772.938						497.426	380.542
1380	0	4	5.5497	1.1277	0.84765	2023.9						2206.17	173.053
1381	0	4	3.82393	0.353787	0.930039	1144.23						6238.05	-23.9375
1382	0	4	10.0754	0.199005	0.801926	1703.34						99.4103	-1.21368
1383	0	4	9.49073	0.26534	0.791021	1175.97						2605.53	120.217
1384	0	4	3.15793	0.26534	0.871768	1024.75						1319.88	173.565
1385	0	4	4.3942	0.375899	0.91656	883.718						3183.11	21.9882
1386	0	4	4.73501	1.39304	0.963764	2652.91						933.515	137.768
1387	0	4	4.38918	0.862356	0.926941	1518.77						225.292	227.031
1388	0	4	6.05975	0.486457	0.909286	1371						8311.51	118.988
1389	0	4	3.52198	0.26534	0.877564	1362.69						2957.43	84.2917
1390	0	4	8.49794	0.464345	0.788028	927.619						256.6	-63.4
1391	0	4	3.44091	0.353787	0.893025	1109.38						724.363	-44.625
1392	0	4	6.63098	0.773909	0.924906	2125.53						-73.6099	69.6243
1393	0	4	8.58545	0.420122	0.757887	915.137						942.537	195.126
1394	0	4	7.78098	0.287452	0.804717	1819.89						1106.17	108.387
1395	0	4	9.57855	0.508569	0.795973	1278						332.424	186.909
1396	0	4	4.15748	1.34881	0.889155	2065.25						482.562	165.958
1397	0	4	12.6415	0.353787	0.879794	941.512						495.637	141.075
1398	0	4	8.99675	0.597016	0.897163	1060.25						1100.99	-43.3082
1399	0	4	5.9801	0.199005	0.682157	833.294						578.961	-132.988
1400	0	4	3.66965	0.420122	0.812354	1060.52						357.474	36.6632
1401	0	4	4.04734	0.199005	0.852702	786.682						550.736	35.4955
1402	0	4	7.42141	1.54782	0.777321	1611.01						1228.66	213.864
1403	0	4	15.9346	1.59204	0.923863	2421.09						1768.65	248.143
1404	0	4	9.8326	0.619127	0.974893	981.558						1105.76	-19.5903
1405	0	4	3.18704	0.442234	0.960769	1040.89						190.392	-157.627
1406	0	4	5.36931	0.287452	0.847198	1200.34						546.646	228.492
1407	0	4	12.1578	0.199005	0.858996	692.542						1344.98	-117.721
1408	0	4	8.18849	0.508569	0.774728	1136.78						492.339	177.965
1409	0	4	4.28872	1.03925	0.933968	1934.25						386.803	199.786
1410	0	4	10.7346	0.331675	0.94486	1031.03						1123.28	-43.2267
1411	0	4	8.46409	0.353787	0.953623	1106.44						4701.78	231.781
1412	0	4	6.69046	1.52571	0.933769	2175.64						2814.91	299.101
1413	0	4	3.70782	0.597016	0.959163	1213.63						871.494	49.037
1414	0	4	7.9105	0.331675	0.957379	1257.05						636.522	27.9745
1415	0	4	3.25232	0.552792	0.966682	1483.19						419.31	140.587
1416	0	5	11.8728	0.486457	0.816642	2132.5						-85.3182	-136.727
1417	0	5	5.34182	1.01714	0.846996	3258.22						316.608	85.6151
1418	0	5	5.8736	0.508569	0.708417	1781.47						193.299	15.438
1419	0	5	4.85818	0.818133	0.771912	1687.57						764.63	76.5868
1420	0	5	3.06238	0.773909	0.872211	2202.46						267.503	-41.9824
1421	0	5	8.42617	0.906579	0.809686	4040.88						2423.81	91.9704
1422	0	5	14.0408	0.552792	0.87187	1977.59						-10.5743	-33.185
1423	0	5	5.35181	1.08347	0.670883	2699.45						17.8134	-1.27732
1424	0	5	6.3665	0.530681	0.889105	2201.75						1949.49	-26.0882
1425	0	5	18.9004	0.729686	0.893497	2491.25						1738.69	32.4656
1426	0	5	6.69516	1.19403	0.903024	3812.12						3044.87	168.477
1427	0	5	16.9095	0.884468	0.894194	3331.39						2239.69	152.695
1428	0	5	3.74227	1.21614	0.866033	2120.83						596.373	83.5021
1429	0	5	3.04	0.331675	0.804871	1227.72						-52.5095	114.81
1430	0	5	4.73501	0.862356	0.865531	2452.59						173.836	6.20228
1431	0	5	5.83234	1.1277	0.930028	4905.88						4010.21	93.7529
1432	0	5	7.87398	0.199005	0.740632	1570.5						258.611	163
1433	0	5	5.94935	1.79105	0.843767	3071.96						873.338	109.765
1434	0	5	5.50584	1.96794	0.941644	2947.01						455.739	-49.3948
1435	0	5	5.2112	0.751797	0.829274	2285.24						749.233	-9.37008
1436	0	5	5.37751	0.818133	0.972407	3313.98						-139.199	-89.3614
1437	0	5	6.18552	0.796021	0.926416	1673.75						1141.89	-54.5274
1438	0	5	8.59962	0.26534	0.820756	1420.37						18.0455	-18.1818
1439	0	5	16.4616	0.773909	0.958632	2379.52						2304.58	164.653
1440	0	5	5.56315	0.884468	0.77497	2087.55						1121.22	91.815
1441	0	5	10.4869	0.26534	0.837499	2578.41						77.3167	16.7333
1442	0	5	4.22112	0.243229	0.626869	997.596						-164.464	-44.3981
1443	0	5	9.01883	1.37092	0.953085	3123.42						1358.82	159.561
1444	0	5	18.8586	1.79105	0.939124	2685.22						1431.04	-85.3094
1445	0	5	7.44234	1.1277	0.909213	2779.56						1207.67	110.722
1446	0	5	8.89447	0.773909	0.901221	2267.32						297.593	155.667
1447	0	5	11.8363	0.818133	0.888705	2515.48						893.615	-62.9818
1448	0	5	13.0408	0.928691	0.951107	2661.18						1628.48	13.7029
1449	0	5	9.22633	0.199005	0.804894	1967.86						112.586	-74.5253
1450	0	5	4.89837	0.906579	0.895197	2465.78						132.456	130.58
1451	0	5	11.8498	0.39801	0.848733	3828.61						4097.06	19.4216
1452	0	5	6.10803	0.574904	0.839329	2148.45						171.231	-7.63553
1453	0	5	4.3352	0.420122	0.625603	1851.58						1062.34	91.5061
1454	0	5	9.13234	2.23328	0.932182	4305.56						4164.8	217.876
1455	0	5	21.2306	2.41017	0.949333	3221.62						3324.59	79.6161
1456	0	5	7.73047	0.729686	0.910805	2413.01						140.071	251.556
1457	0	5	21.5596	0.26534	0.869131	1369.41						23.2458	-123.726
1458	0	5	19.2263	0.685462	0.850151	2331.26						786.564	99.7111
1459	0	5	4.89627	0.309564	0.848203	1178.65						-190.354	52.4092
1460	0	5	8.78251	0.26534	0.677267	1675.94						-39.211	9.82447
1461	0	5	11.3397	0.420122	0.763997	2083.3						668.026	-3.94681
1462	0	5	6.55383	1.85738	0.932488	2898.53						768.877	67.0602
1463	0	5	3.63462	1.03925	0.810948	2924.74						1185.52	113.305
1464	0	5	4.11814	0.26534	0.929755	1352.37						192.033	47.3667
1465	0	5	7.46397	0.751797	0.816841	2254.3						464.24	36.9276
1466	0	5	3.97306	0.884468	0.881729	2258.93						16.0665	41.2579
1467	0	5	5.71392	0.26534	0.794826	1603.42						489.2	-33.5
1468	0	5	4.80767	0.552792	0.827626	1947.16						95.3892	-17.5015
1469	0	5	4.98087	1.92372	0.766973	3876.42						1315.4	122.12
1470	0	5	4.02362	0.508569	0.746176	1974.4						-291.558	-48.6083
1471	0	5	3.0329	0.26534	0.77017	1348.05						-23.5667	-48
1472	0	5	4.79984	1.08347	0.763274	1783.53						1431.68	66.5148
1473	0	5	4.66456	0.663351	0.886662	2138.13						848.242	-124.569
1474	0	5	16.9556	0.574904	0.918514	2573.01						1478.84	142.642
1475	0	5	13.2718	1.74682	0.71314	2306.9						517.482	9.85033
1476	0	5	13.7132	0.641239	0.956391	2855.12						3394.63	152.819
1477	0	5	10.136	1.17192	0.946961	2943.66						2215.43	19.0156
1478	0	5	3.10446	0.796021	0.918429	1839.59						275.942	268.396
1479	0	5	9.33051	0.530681	0.845697	2794.37						277.562	68.2667
1480	0	5	6.30386	0.574904	0.837318	2675.68						1566.71	-0.248011
1481	0	5	9.74919	1.19403	0.771258	2472.08						2264.08	147.149
1482	0	5	10.0729	0.751797	0.749547	2730.09						163.742	-16.5835
1483	0	5	8.00675	1.08347	0.759653	2963.06						1199.38	108.256
1484	0	5	3.75796	0.928691	0.859689	3883.58						2524.73	66.295
1485	0	5	4.66032	0.420122	0.819726	1786.43						476.348	-77.6569
1486	0	5	9.47163	1.14981	0.94504	3330.82						4773.74	180.876
1487	0	5	4.20782	0.353787	0.957157	1278.5						255.725	-51.175
1488	0	5	3.36502	0.442234	0.79897	2366.61						69.4319	15.2203
1489	0	5	7.31113	0.39801	0.772355	1546.99						603.028	181.41
1490	0	5	3.82689	2.03428	0.886089	5754.64						2808.4	267.134
1491	0	5	4.0196	0.641239	0.897055	2256.07						896.983	49.8878
1492	0	5	4.6235	0.486457	0.792397	1424.24						469.932	-10.7342
1493	0	5	5.38665	0.840244	0.93557	2953.99						760.584	306.787
1494	0	5	7.6852	0.773909	0.757343	2088.78						753.651	397.711
1495	0	5	6.11733	0.597016	0.761273	2208.07						904.253	241.622
1496	0	5	10.956	1.01714	0.875768	2035.13						546.834	23.4794
1497	0	5	5.40443	0.950803	0.945476	2900.3						593.378	133.333
1498	0	5	12.3465	0.884468	0.857323	2395.28						674.873	64.7147
1499	0	5	3.02164	0.353787	0.827512	1720.36						835.863	83.8729
1500	0	5	4.3497	0.574904	0.925305	2393.07						167.613	52.7429
1501	0	5	9.28512	1.06136	0.892589	2808.66						326.136	216.471
1502	0	5	8.87342	1.50359	0.943724	3577.73						5670.46	221.849
1503	0	5	3.27052	1.17192	0.830812	3113.8						41.9764	-19.5995
1504	0	5	3.84662	1.54782	0.87559	3601.56						4315.51	185.031
1505	0	5	14.5891	0.552792	0.75149	2508.93						1966.85	159.979
1506	0	5	8.49986	0.619127	0.790305	3131.51						504.942	48.8505
1507	0	5	3.80198	0.39801	0.84341	1710.63						1311.21	253.676
1508	0	5	4.7366	0.508569	0.864902	931.027						54.2705	-183.778
1509	0	5	4.44156	0.729686	0.711797	1307.77						480.153	-58.2357
1510	0	5	6.34676	1.03925	0.805035	2896.61						760.474	55.0645
1511	0	5	4.07219	0.928691	0.878667	2906.63						1419.92	83.1085
1512	0	5	3.15187	0.199005	0.66369	1077.38						-138.089	109.756
1513	0	5	3.00862	0.375899	0.887798	1424.37						-93.6208	-152.888
1514	0	5	5.4794	1.14981	0.825284	2047.17						147.171	-21.1093
1515	0	5	4.73848	1.10558	0.901142	2858.25						3309.73	71.48
1516	0	5	6.35175	0.574904	0.867168	1890.13						-28.1664	32.2014
1517	0	5	4.52702	0.199005	0.641067	2116.29						-139.244	43.2
1518	0	5	7.26824	1.37092	0.830565	1919.4						411.178	53.6854
1519	0	5	6.90842	2.43229	0.879374	3920.46						1096.86	111.809
1520	0	5	5.36586	0.619127	0.807278	2490.54						1331.04	47.8006
1521	0	5	4.59961	0.950803	0.880389	2648.86						3863.68	-38.2344
1522	0	5	3.53472	0.39801	0.854827	1849.37						144.046	-47.6808
1523	0	5	5.2933	0.26534	0.756716	1677.46						296.207	125.473
1524	0	5	8.78099	0.331675	0.777891	1154.33						326.827	64.3067
1525	0	5	3.65417	0.26534	0.757656	1484.58						2299.8	93.4333
1526	0	5	4.2927	0.751797	0.705695	1652.97						1197.55	43.7292
1527	0	5	9.34454	1.03925	0.955379	2717.53						2781.95	17.0442
1528	0	5	3.11777	0.796021	0.900723	2966.86						785.301	9.50128
1529	0	5	8.80776	0.26534	0.593216	1648.76						111.369	-276.583
1530	0	5	6.42092	1.01714	0.869008	1834.4						1293.99	90.575
1531	0	5	3.36912	1.1277	0.803782	1932.69						285.291	143.285
1532	0	5	4.06216	0.287452	0.864715	1255.8						532.6	79.7231
1533	0	5	7.53449	0.574904	0.749199	2403.75						1890.11	106.544
1534	0	5	4.64913	0.840244	0.932503	3042.23						4737.23	43.1301
1535	0	5	4.461	1.14981	0.917483	2448.21						4792.73	-6.70921
1536	0	5	6.25595	0.707574	0.949176	2131.61						3140.45	49.5415
1537	0	5	6.47457	0.331675	0.872149	1397.88						177.517	-6.18333
1538	0	5	5.43939	0.309564	0.760359	1059.89						1685.26	-9.47143
1539	0	5	3.12922	0.663351	0.842932	1698.56						185.937	73.466
1540	0	5	4.72074	0.486457	0.776478	1067.12						-4.68931	243.977
1541	0	5	3.30742	0.530681	0.912605	1310.49						1046.05	32.7345
1542	0	5	3.28958	0.199005	0.916441	1268.82						1890.53	278.178
1543	0	5	3.23068	0.862356	0.934284	1872.34						38.9796	438.254
1544	0	5	7.55835	0.530681	0.855994	1756.68						5304.35	79.2471
1545	0	5	3.59482	1.10558	0.780097	3211.35						1211.32	273.727
1546	0	5	3.39764	0.950803	0.901216	1840.94						19.7829	13.5465
1547	0	5	9.67655	0.950803	0.905158	2447.32						2409.63	118.378
1548	0	5	9.01607	0.619127	0.843718	2673.88						656.508	77.8256
1549	0	5	5.22991	0.309564	0.883611	1568.5						15.3	194.143
1550	0	5	4.19917	0.508569	0.769361	1193.53						279.704	78.9739
1551	0	5	3.09315	0.199005	0.818528	876.838						-474.586	55.3243
1552	0	5	6.58319	0.773909	0.648628	1417.54						131.224	240.054
1553	0	5	6.36873	1.34881	0.754341	2310.62						631.752	-22.4217
1554	0	5	12.9573	1.41515	0.852427	3565.48						3257.11	193.596
1555	0	5	3.35177	0.420122	0.905977	1269.55						447.834	161.299
1556	0	5	4.5435	0.26534	0.892463	1144.52						558.222	-253.537
1557	0	5	5.12872	0.619127	0.886941	1921.94						-121.165	-12.7045
1558	0	5	3.57288	0.707574	0.84991	1812.34						17.7316	122.555
1559	0	5	3.97735	0.199005	0.90504	1043.65						1570.01	345.595
1560	0	5	3.44512	0.199005	0.929404	2110.91						-13.6222	7.08889
1561	0	5	6.70368	0.39801	0.765715	1208.55						195.176	209.81
1562	0	5	3.36931	0.663351	0.912677	2098.23						319.711	94.0956
1563	0	5	3.15089	1.03925	0.883729	2070.35						1895.42	266.129
1564	0	5	9.49498	0.331675	0.80158	1034.33						288.133	40.28
1565	0	5	4.04053	0.862356	0.88172	2262.13						4626.41	40.3859
1566	0	5	3.72312	0.464345	0.951036	2102.29						2486.5	180.538
1567	0	5	12.0665	1.39304	0.963355	2130.52						2863.45	132.945
1568	0	5	6.64465	0.420122	0.695479	1925.04						597.416	-163.365
1569	0	5	10.1162	1.06136	0.78238	1791.68						1007.22	-23.3571
1570	0	5	3.99431	0.199005	0.8028	1163.63						165.428	33.3778
1571	0	5	4.99779	0.707574	0.818942	1820.38						4006.79	109.097
1572	0	5	8.60922	0.685462	0.854759	1935.26						2403.18	269.156
1573	0	5	9.48419	0.508569	0.845401	1569.85						470.079	92.6066
1574	0	5	7.21403	0.552792	0.937988	1374.07						1758.03	207.288
1575	0	5	5.54576	0.375899	0.915045	1848.67						683.916	79.0315
1576	0	5	6.49446	0.597016	0.933461	1515.1						798.501	92.8763
1577	0	5	8.479	0.840244	0.92166	2110.37						1356.57	160.089
1578	0	5	7.00877	0.353787	0.838527	967.307						196.929	35.8682
1579	0	5	7.89875	0.884468	0.673432	1668.08						-132.019	-178.986
1580	0	5	12.4231	0.420122	0.847397	1445.52						589.543	25.6294
1581	0	5	3.29373	0.663351	0.938376	1950.32						210.69	111.009
1582	0	5	5.09469	0.464345	0.895722	1799.85						150.59	201.931
1583	0	5	6.80238	0.530681	0.761225	2199.19						1915.04	4.73443
1584	0	5	6.85614	0.420122	0.737669	1303.09						-4.97895	388.842
1585	0	5	3.83992	0.619127	0.784743	1824.5						212.742	224.787
1586	0	5	3.28664	1.03925	0.947989	2864.99						1426.71	160.994
1587	0	5	3.99914	0.574904	0.888514	1793.79						948.208	151.594
1588	0	5	3.31036	0.442234	0.91621	1632.8						299.407	164.992
1589	1	0	4.34232	0.552792	0.763446	2366.65			77.3029			691.718
1590	1	0	3.06493	1.1277	0.984809	2745.6			174.3			89.9491
1591	1	0	10.0446	0.597016	0.804388	1650.12			198.972			326.012
1592	1	0	7.14074	0.39801	0.856858	1558.94			149.944			146.29
1593	1	0	21.6928	0.353787	0.814604	1810.61			36.5871			582.541
1594	1	0	11.5439	0.26534	0.739243	1679.86			-241.369			933.857
1595	1	0	9.26062	0.574904	0.772043	1894.41			-115.562			330.684
1596	1	0	16.0724	1.26037	0.752164	2676.25			176.76			1655.75
1597	1	0	9.99804	1.50359	0.856517	2609.52			44.3783			222.988
1598	1	0	5.88577	0.442234	0.936163	1678.65			54.29			646.01
1599	1	0	3.95432	0.950803	0.885907	2448.8			69.4714			142.446
1600	1	0	4.22299	0.884468	0.771477	2584.21			-28.8221			1167.09
1601	1	0	9.49841	0.26534	0.767547	1396.52			-18.875			354.935
1602	1	0	14.1641	0.641239	0.781209	1426.49			126.588			244.675
1603	1	0	5.13387	0.796021	0.910798	2314.48			121.454			-0.979532
1604	1	0	8.23293	0.486457	0.858073	945.695			43.9955			-76.9685
1605	1	0	13.9463	0.26534	0.88217	1130.98			71.25			889.85
1606	1	0	3.50606	0.597016	0.856711	1785.36			-77.9802			241.803
1607	1	0	6.22347	0.685462	0.898169	2144.59			-16.5563			811.713
1608	1	0	6.70223	0.26534	0.83135	1486.98			75.3667			622.817
1609	1	0	3.28958	0.995026	0.985209	2081.5			-13.2407			471.524
1610	1	0	8.72081	0.508569	0.693481	1489.34			51.8435			22.9826
1611	1	0	3.82993	0.486457	0.930205	1141.67			141.791			-107.091
1612	1	0	14.796	1.99005	0.818592	2533.38			269.534			705.494
1613	1	0	5.70192	1.26037	0.804993	2816.97			389.304			314.581
1614	1	0	13.2103	0.39801	0.806936	1232.3			-56.6758			546.181
1615	1	0	7.27417	0.26534	0.894741	1474.39			-94.1413			23.4203
1616	1	0	10.6893	1.48148	0.853377	2541.39			238.212			142.453
1617	1	0	17.2749	0.597016	0.801327	1881			0.843682			1190.71
1618	1	0	17.441	1.1277	0.811396	2363.08			267.957			-83.2469
1619	1	0	3.95653	0.619127	0.913676	1835.84			306.675			429.978
1620	1	0	10.146	0.464345	0.793918	2422.23			234.624			909.185
1621	1	0	15.9832	1.01714	0.771824	2783.62			591.332			720.558
1622	1	0	4.75111	1.26037	0.957434	2348.66			-122.063			343.986
1623	1	0	15.8312	0.995026	0.767829	2603.81			137.144			538.011
1624	1	0	3.81036	0.309564	0.925979	1866.8			63.7029			141.852
1625	1	0	7.01711	0.685462	0.740361	1617.18			-12.7382			-29.8564
1626	1	0	4.25133	0.995026	0.905369	2459.67			146.312			-4.34429
1627	1	0	9.46581	0.39801	0.901534	1149.67			198.068			97.4831
1628	1	0	12.659	1.72471	0.778785	2611.24			274.557			773.207
1629	1	0	6.89643	0.685462	0.871339	1358.48			-117.478			246.585
1630	1	0	4.75986	0.773909	0.958223	2741.41			-85.7317			177.798
1631	1	0	7.33061	1.08347	0.936569	2748.53			45.8526			539.647
1632	1	0	6.80662	0.796021	0.882577	2455.15			524.176			355.714
1633	1	0	7.74116	0.26534	0.912584	1201.77			347.8			74.0667
1634	1	0	19.0644	1.14981	0.713687	2616.29			-129.596			587.327
1635	1	0	8.28388	0.928691	0.854871	2493.93			271.017			401.026
1636	1	0	18.9975	1.26037	0.7986	2380.15			34.3773			190.701
1637	1	0	7.66579	0.950803	0.872636	2749.81			21.1754			809.882
1638	1	0	13.3072	1.03925	0.866072	2595.64			81.6623			182.056
1639	1	0	4.81122	0.729686	0.950006	1827.75			-84.2364			-20.2545
1640	1	0	11.3622	0.353787	0.820668	1532.36			-15.0125			-35.3
1641	1	0	18.6403	0.39801	0.775078	1084.3			-39.9111			833.967
1642	1	0	12.1308	0.597016	0.749167	2184.31			35.1875			1259.15
1643	1	0	10.4854	0.375899	0.797128	1389.92			551.051			178.821
1644	1	0	8.22894	0.309564	0.920863	1491.53			-68.0571			325.471
1645	1	0	7.23108	1.21614	0.913134	2943.08			-37.4444			-94.7697
1646	1	0	14.6738	1.14981	0.761732	3123.73			183.147			872.641
1647	1	0	12.7591	0.796021	0.863706	2148.76			149.223			1031.7
1648	1	0	6.12103	0.375899	0.94621	1506.68			-181.762			370.552
1649	1	0	8.62131	1.10558	0.874372	3706.61			460.98			204.323
1650	1	0	4.2554	0.685462	0.961811	2738.54			-46.5355			47.871
1651	1	0	8.12777	0.353787	0.871291	1376.12			234.203			459.641
1652	1	0	11.1642	1.68049	0.875997	3106.91			234.687			548.755
1653	1	0	18.2205	0.552792	0.823491	2109.99			226.068			56.6904
1654	1	0	4.38491	0.552792	0.920377	2224.82			109.357			-99.0317
1655	1	0	6.5841	0.353787	0.744201	1830.15			20.7889			795.299
1656	1	0	20.5811	0.574904	0.759913	2349.72			327.501			1108.31
1657	1	0	14.8058	0.486457	0.855009	2532.54			597.549			448.667
1658	1	0	11.8859	0.464345	0.720585	1232.45			-11.3212			671.253
1659	1	0	3.53067	0.331675	0.976001	1042.19			570.513			736.887
1660	1	0	27.9604	0.950803	0.809601	3898			347.772			3807.54
1661	1	0	5.45697	0.597016	0.811835	2016.56			111.179			253.666
1662	1	0	11.6811	1.1277	0.86409	2907.67			212.147			601.889
1663	1	0	21.5551	1.10558	0.794088	3335.35			506.025			2208.95
1664	1	0	7.78326	0.199005	0.907447	916.133			203.556			699.556
1665	1	0	18.6981	0.331675	0.742936	1053.97			161.493			1624.11
1666	1	0	10.0134	1.19403	0.731741	2607.01			-83.6286			-126.025
1667	1	0	7.44543	0.884468	0.880299	2138.49			97.765			-46.905
1668	1	0	22.0395	0.796021	0.769555	2086.62			-47.2888			1195.09
1669	1	0	10.5154	0.420122	0.844396	1623.49			555.093			2744.99
1670	1	0	6.94127	0.619127	0.886672	2152.47			586.966			1345.95
1671	1	0	4.06869	0.729686	0.866415	2317.08			-33.1217			149.104
1672	1	0	6.57953	1.01714	0.797004	3106.52			-73.6611			35.4087
1673	1	0	13.4422	0.840244	0.790038	2276.31			459.12			699.837
1674	1	0	15.3839	0.26534	0.817182	1824			-223.967			2734.63
1675	1	0	3.73877	0.906579	0.966075	3059.22			25.4893			-77.1979
1676	1	0	17.5465	1.52571	0.786462	2539.04			229.906			-113.516
1677	1	0	6.98033	0.574904	0.80643	2237.88			-80.4079			-155.31
1678	1	0	19.832	0.199005	0.714048	1938.64			-197.833			562.583
1679	1	0	4.2992	0.552792	0.946342	1862.21			148.28			1146.26
1680	1	0	9.46965	0.950803	0.794491	2670.96			256.297			1696.66
1681	1	0	16.0421	0.619127	0.822002	2006.31			140.744			378.466
1682	1	0	3.65089	0.309564	0.847557	1284.09			-30.2143			519.163
1683	1	0	13.6251	0.309564	0.807483	1398.13			44.7512			2543.93
1684	1	0	4.71415	0.729686	0.863043	1597.29			76.7654			602.198
1685	1	0	9.10501	0.818133	0.835458	2238.77			711.995			841.766
1686	1	0	11.9775	0.26534	0.754601	1416.13			252.156			-183.562
1687	1	0	3.93783	0.773909	0.888815	1627.69			242.563			-38.9378
1688	1	0	17.0022	0.751797	0.826906	1883.41			-36.1547			49.9736
1689	1	0	3.91498	0.685462	0.904431	2082.44			10.0461			43.6483
1690	1	0	6.00019	0.353787	0.843926	1102.83			365.957			961.885
1691	1	0	12.668	0.331675	0.873707	1290.19			-259.293			1399.89
1692	1	0	3.2099	0.39801	0.946021	1308.97			8.53175			21.2491
1693	1	0	18.5251	1.39304	0.758327	2378.44			113.187			646.156
1694	1	0	14.4676	0.574904	0.770602	3279.41			181.074			655.457
1695	1	0	6.77063	0.707574	0.895385	2458.02			236.862			503.002
1696	1	0	12.8119	1.08347	0.80908	2152.2			200.175			215.716
1697	1	0	6.33261	0.729686	0.881439	1879.56			50.011			244.295
1698	1	0	5.64425	0.818133	0.895985	2197.44			156.963			375.301
1699	1	0	11.6977	0.928691	0.872462	2439.31			42.1388			196.9
1700	1	0	15.6164	1.30459	0.771579	2920.35			158.417			696.832
1701	1	0	13.4485	0.597016	0.792108	1759.48			108.252			2415.36
1702	1	0	11.3105	0.773909	0.75713	2033.45			400.038			413.638
1703	1	0	6.10838	0.420122	0.692232	1258.42			62.2947			499.011
1704	1	0	7.89473	0.972914	0.899577	2853.65			93.4501			1790.33
1705	1	0	4.28958	0.796021	0.945291	1825.38			106.334			63.1179
1706	1	0	4.72539	0.442234	0.788597	1218.36			-57.6816			354.474
1707	1	0	7.86508	0.619127	0.890411	2286.68			398.123			94.2167
1708	1	0	7.14623	1.50359	0.93608	4504.39			223.672			618.183
1709	1	0	7.74961	0.464345	0.871686	2221.19			-88.8464			93.5346
1710	1	0	3.28664	0.464345	0.941488	1446.74			-17.4918			311.731
1711	1	0	14.3036	1.23825	0.743228	2994.15			538.639			45.9111
1712	1	0	3.68704	0.707574	0.970453	3200.55			438.753			490.622
1713	1	0	9.86632	0.353787	0.761506	1610.9			127.4			894.225
1714	1	0	4.72192	0.26534	0.854689	1811.8			220			2256.45
1715	1	0	15.5486	1.28248	0.73647	2516.11			187.585			432.056
1716	1	0	12.9195	0.199005	0.748976	794.991			192.248			-11.0684
1717	1	0	7.891	0.486457	0.579229	2084.97			602.33			811.343
1718	1	0	15.9248	0.641239	0.705235	2529.2			438.715			458.5
1719	1	0	8.64585	0.486457	0.763712	2169.65			40.9325			-172.756
1720	1	0	9.4742	0.353787	0.848037	1734.15			527.062			298.987
1721	1	0	11.3656	1.06136	0.882274	3342.39			484.723			395.852
1722	1	0	6.45206	1.03925	0.939595	3392.29			14.2317			1242.86
1723	1	0	9.78533	0.508569	0.680461	2226.73			486.929			682.266
1724	1	0	8.56509	1.08347	0.875992	2186.02			38.1058			878.325
1725	1	0	10.2661	0.199005	0.717978	1073.16			-25.0631			100.922
1726	1	0	7.93771	0.773909	0.786367	2079.36			-84.5403			415.275
1727	1	0	10.7042	0.884468	0.668254	2619.39			143.425			-183.069
1728	1	0	5.43301	0.309564	0.746346	1170.17			87.9876			588.262
1729	1	0	3.7111	1.74682	0.864064	5284.64			144.413			-237.451
1730	1	0	5.95362	1.17192	0.858195	2761.81			129.608			50.0062
1731	1	0	8.42358	0.862356	0.899066	2015.01			28.1608			221.787
1732	1	0	8.37338	0.508569	0.908456	1681.45			47.702			657.427
1733	1	0	4.57969	0.597016	0.878236	1724.56			164.2			583.6
1734	1	0	15.479	0.508569	0.8493	1784.71			-74.2932			191.914
1735	1	0	13.1259	0.508569	0.744047	2524.22			305.435			2046.8
1736	1	0	6.25366	0.442234	0.882693	1384.93			-203.63			73.8975
1737	1	0	8.15024	1.26037	0.800231	2876.85			138.814			141.714
1738	1	0	16.3458	0.530681	0.811434	2480.93			241.468			32.4519
1739	1	0	9.3198	0.552792	0.912734	2697.08			82.0661			640.285
1740	1	0	3.1429	0.619127	0.963867	2097.13			367.673			191.195
1741	1	0	3.54693	0.950803	0.927095	2806.25			131.43			-8.16602
1742	1	0	11.3762	0.773909	0.798114	2800.75			162.014			-23.1299
1743	1	0	8.9606	0.508569	0.785079	1625.05			-19.5809			553.063
1744	1	0	3.21076	0.641239	0.945767	1966.94			139.113			96.4305
1745	1	0	7.00133	0.574904	0.847973	2522.58			86.9861			-151.837
1746	1	0	6.94606	1.23825	0.870405	3475.12			229.492			530.615
1747	1	0	8.82053	0.442234	0.858604	1750.12			-22.46			501.22
1748	1	0	14.2173	0.796021	0.775753	2955.78			316.04			556.057
1749	1	0	22.4328	0.663351	0.759931	2567.06			385.45			633.724
1750	1	0	7.32534	1.79105	0.789606	2330.1			136.444			399.408
1751	1	0	6.81887	1.7026	0.75278	2478.54			73.5744			89.5897
1752	1	0	12.8132	0.796021	0.780792	2578.94			246.844			1129.68
1753	1	0	7.68546	0.619127	0.785476	2154.64			55.8406			590.678
1754	1	0	4.21298	1.72471	0.981702	5397.84			460.902			458.797
1755	1	0	13.7372	0.26534	0.849993	1025.68			360.014			671.29
1756	1	0	19.2395	1.87949	0.781635	2579.4			504.306			744.615
1757	1	0	11.8402	0.199005	0.732787	761.711			115.044			1763.69
1758	1	0	9.97682	0.751797	0.703208	2288.43			23.556			145.243
1759	1	0	13.2748	0.552792	0.768563	1905.78			-130.857			-184.283
1760	1	0	10.3798	0.199005	0.723838	1392.78			7.53333			511.267
1761	1	0	14.9398	0.619127	0.762009	1204.43			-87.1286			131.65
1762	1	0	6.50324	0.420122	0.865591	2178.63			486.505			964.347
1763	1	0	25.4372	0.375899	0.768774	3489.59			448.587			1497.47
1764	1	0	6.81456	0.619127	0.75452	2055.44			196.452			1488.49
1765	1	0	10.7169	1.50359	0.758001	2709.42			289.564			333.762
1766	1	0	6.46634	1.01714	0.866878	3234.74			462.012			714.688
1767	1	0	12.3277	0.663351	0.901612	2406.37			209.237			359.49
1768	1	0	11.074	1.28248	0.739009	3451.1			339.065			1454.34
1769	1	0	4.81122	0.331675	0.958017	1322.89			-146.16			184.733
1770	1	0	4.8503	0.353787	0.736444	1181.07			14.0051			-102.323
1771	1	0	12.1821	0.972914	0.783612	2621.34			493.35			91.595
1772	1	0	14.5103	0.353787	0.794987	2178.05			-32.9943			-228.316
1773	1	0	9.12585	1.08347	0.572539	2361			340.158			2813.6
1774	1	0	3.14583	0.906579	0.959483	2078.39			-61.7102			130.08
1775	1	0	7.30841	0.707574	0.905988	2310.69			-132.753			59.7828
1776	1	0	5.85455	1.28248	0.867899	2454			-27.8799			269.932
1777	1	0	8.18389	0.508569	0.856881	1824.41			282.725			569.621
1778	1	0	12.9956	0.619127	0.739917	2624.65			213.359			283.434
1779	1	0	8.41651	0.508569	0.879136	1784.39			-103.598			338.175
1780	1	0	14.5331	0.309564	0.741155	1428.44			92.766			265.866
1781	1	0	9.20019	0.26534	0.79576	1614.82			169.608			99.6716
1782	1	0	25.8095	1.10558	0.780904	2698.37			244.358			617.376
1783	1	0	13.4128	1.06136	0.820186	2883.68			380.84			1137.88
1784	1	0	3.18912	1.08347	0.941855	2597.32			166.971			68.4325
1785	1	0	9.92368	0.707574	0.757697	2450.74			248.932			508.003
1786	1	0	6.29439	1.17192	0.956152	2060.32			-0.190594			358.465
1787	1	0	9.94814	0.773909	0.870621	2633.49			56.0372			415.302
1788	1	0	8.30607	0.751797	0.729867	1455.57			187.809			204.569
1789	1	0	4.30828	0.597016	0.946866	2309.34			200.509			86.2948
1790	1	0	15.8996	0.862356	0.72697	2607.85			168.642			751.846
1791	1	0	19.8041	1.1277	0.761019	3429.5			384.716			154.519
1792	1	0	5.48938	0.972914	0.920865	3158.47			112.204			481.76
1793	1	0	6.75242	0.442234	0.786526	1848.81			196.635			305.961
1794	1	0	8.23212	0.773909	0.834003	2517.6			551.36			1013.25
1795	1	0	16.4316	0.486457	0.796782	2386.29			63.1262			253.404
1796	1	0	12.5267	0.39801	0.689265	1045.9			-76.4222			613.333
1797	1	0	15.9021	1.50359	0.854078	4822.25			216.75			254.821
1798	1	0	8.68796	0.840244	0.870024	1940.72			80.0402			748.754
1799	1	0	3.10735	0.464345	0.976067	1222.77			281.6			-82.1238
1800	1	0	14.0399	0.309564	0.787622	1174.24			5.42537			438.594
1801	1	0	6.39572	0.464345	0.948727	1444.33			95.2947			-31.0427
1802	1	0	8.49949	0.995026	0.782555	2138.29			-39.3058			129.148
1803	1	0	10.3362	0.729686	0.811826	1887.38			37.733			278.967
1804	1	0	10.4026	0.530681	0.695321	1929.52			66.1306			146.264
1805	1	0	15.9215	1.48148	0.754161	4064.05			486.329			526.067
1806	1	0	14.7822	0.751797	0.865599	2122.37			-145.139			140.374
1807	1	0	10.6179	0.199005	0.854999	1685.69			199.752			917.699
1808	1	0	8.06986	0.442234	0.828122	2128.32			81.1087			-81.3257
1809	1	0	11.6784	0.972914	0.734934	2771.69			41.3531			70.531
1810	1	0	6.23804	1.26037	0.898604	3005.2			142.579			163.548
1811	1	0	18.4988	1.1277	0.786223	3141.98			445.227			499.992
1812	1	0	10.4459	0.818133	0.777537	2980.37			167.903			491.347
1813	1	0	11.6563	0.641239	0.817006	2284.69			305.536			374.732
1814	1	0	5.46774	0.530681	0.934457	1990.42			293.376			20.9527
1815	1	0	5.86372	1.39304	0.856463	2442.78			26.8843			302.964
1816	1	0	5.48104	1.3267	0.858267	2749.95			65.6695			91.7153
1817	1	0	5.2827	0.597016	0.951911	2090.52			78.5118			285.327
1818	1	0	3.08571	0.309564	0.984094	1643.73			30.1448			554.956
1819	1	0	5.29353	1.41515	0.946219	2715.28			159.817			243.141
1820	1	0	14.0344	0.840244	0.762506	3028.22			190.413			738.65
1821	1	0	11.7466	1.21614	0.901818	3670.82			205.282			357.915
1822	1	0	14.3385	0.685462	0.77747	2226.09			65.2123			731.144
1823	1	0	5.8212	2.0785	0.953417	3436.98			21.5817			368.638
1824	1	0	3.8779	1.10558	0.903365	3798.69			91.1178			486.525
1825	1	0	3.36445	0.552792	0.934463	2357.23			-24.4667			605.809
1826	1	0	6.18986	0.685462	0.903046	2390.26			-128.096			412.503
1827	1	1	4.79908	0.26534	0.942277	1664.44			-301.187			178.27
1828	1	1	4.18618	0.597016	0.958822	1779.85			-0.305556			184.102
1829	1	1	4.91878	0.840244	0.946771	1941.76			76.2696			263.938
1830	1	1	9.75527	0.26534	0.874651	1485.83			153.558			108.255
1831	1	1	3.23068	0.707574	0.934284	1240.02			-16.0184			145.269
1832	1	1	3.26707	0.486457	0.91938	1401.11			-87.6212			9.34848
1833	1	1	8.43464	2.12272	0.738786	3206.4			37.7602			161.264
1834	1	1	12.3833	0.619127	0.770632	2207.46			243.377			875.142
1835	1	1	19.7755	0.199005	0.829648	1377.29			-61.8444			2188.07
1836	1	1	3.2501	0.796021	0.923049	2284.26			253.619			191.031
1837	1	1	4.74025	0.39801	0.866848	1463.25			-82.2428			171.05
1838	1	1	8.37527	1.06136	0.790781	2584.18			302.388			214.37
1839	1	1	4.71797	0.353787	0.885083	2320.26			883.518			2179.7
1840	1	1	18.272	0.796021	0.70037	2842.16			113.594			1735.38
1841	1	1	3.99896	1.10558	0.907037	3807.25			410.137			3302.59
1842	1	1	5.51732	0.773909	0.924096	2372.1			37.2761			-9.15763
1843	1	1	8.08862	0.508569	0.841601	1897.56			252.33			1340.52
1844	1	1	15.2993	0.884468	0.844601	2624.42			270.534			167.839
1845	1	1	13.3156	0.39801	0.787474	1912.94			-29.7222			231.727
1846	1	1	4.82871	0.39801	0.787537	2094.09			-168.073			965.468
1847	1	1	3.16833	0.552792	0.958431	1875.92			-19.2565			-117.319
1848	1	1	14.9142	0.508569	0.779414	2499.15			311.617			3842.54
1849	1	1	7.06018	1.21614	0.892856	2481.03			177.761			-45.7653
1850	1	1	7.7864	0.663351	0.876143	2226.67			289.23			-32.3775
1851	1	1	14.0027	0.884468	0.75136	2646.32			416.495			-79.689
1852	1	1	12.6091	0.928691	0.794565	2771.61			113.944			368.391
1853	1	1	4.35157	0.751797	0.924907	2338.79			23.7794			87.3293
1854	1	1	3.31465	0.751797	0.821904	1683.35			-97.0011			-264.496
1855	1	1	11.1034	0.574904	0.810704	1958.96			-38.8501			-195.031
1856	1	1	10.9971	0.39801	0.831913	1444.63			-42.2708			45.6579
1857	1	1	11.6781	0.685462	0.813685	2223.94			66.5538			897.865
1858	1	1	19.4653	0.26534	0.858605	1599.22			-61.1			830.117
1859	1	1	17.0931	0.420122	0.734643	1849.87			55.4841			908.989
1860	1	1	11.9213	1.08347	0.807466	4320.61			159.589			183.531
1861	1	1	10.8061	0.862356	0.757642	2429.41			312.062			544.51
1862	1	1	14.6859	0.751797	0.817363	3662.22			862.494			4882.34
1863	1	1	3.36142	0.574904	0.914145	2127.53			9.4186			343.966
1864	1	1	5.33197	0.530681	0.790574	3615.49			573.12			555.61
1865	1	1	7.41516	0.707574	0.886844	2525.79			134.389			243.842
1866	1	1	8.96267	1.08347	0.869393	3291.87			121.273			-203.896
1867	1	1	8.9914	0.375899	0.785516	2053.47			328.742			27.4226
1868	1	1	12.4525	0.199005	0.88368	913.067			347.667			1604.2
1869	1	1	7.18711	0.530681	0.775539	2410.36			-338.135			73.7817
1870	1	1	3.99197	0.39801	0.734356	1501.46			-48.6317			-48.681
1871	1	1	7.89553	0.508569	0.843889	2358.37			18.8344			811.521
1872	1	1	12.6895	0.39801	0.867493	2174.27			-87.1063			991.064
1873	1	1	7.72617	0.442234	0.900215	1674.6			19.248			400.884
1874	1	1	10.2552	0.508569	0.734206	1891.43			408.783			1831.2
1875	1	1	15.9685	0.663351	0.802751	2793.58			207.539			2043.78
1876	1	1	17.672	0.796021	0.814467	2306.06			207.082			291.989
1877	1	1	4.10735	0.751797	0.977222	2148.87			-76.6125			29.6249
1878	1	1	18.0143	0.26534	0.813335	1736.87			-13.3833			1183.23
1879	1	1	6.47602	0.862356	0.796615	1952.58			41.5684			114.842
1880	1	1	13.2094	1.08347	0.833044	3006.32			158.998			283.243
1881	1	1	3.68447	0.442234	0.876835	1486.28			13.35			142.99
1882	1	1	16.1156	0.818133	0.807145	2200.69			-19.8528			905.409
1883	1	1	6.47268	0.353787	0.752467	1466.64			36.1375			245.075
1884	1	1	10.5292	0.972914	0.891878	3609.4			196.148			156.574
1885	1	1	16.2346	0.928691	0.814108	2648.4			254.303			385.818
1886	1	1	7.25961	0.442234	0.903296	1202.64			61.0646			697.211
1887	1	1	3.75024	0.641239	0.934956	1836.74			55.2409			40.0451
1888	1	1	8.14783	0.442234	0.922298	1760.07			121.71			-171.47
1889	1	1	5.15377	1.14981	0.789951	3177.87			237.506			744.891
1890	1	1	3.93184	0.995026	0.903724	2756.34			88.7658			344.606
1891	1	1	10.3643	0.530681	0.84045	1697.55			169.339			1317.74
1892	1	1	8.78878	0.420122	0.813715	1418.61			280.148			-82.9728
1893	1	1	9.03866	0.574904	0.886309	1858.26			26.5128			142.932
1894	1	1	13.91	0.530681	0.738508	1595.6			-10.0278			405.307
1895	1	1	3.27295	0.199005	0.938853	1281.21			-233.444			38.3659
1896	1	1	9.71636	0.950803	0.875483	2721.75			274.021			2228.31
1897	1	1	3.35385	0.685462	0.896689	2837.02			106.744			-182.748
1898	1	1	7.85932	0.906579	0.957464	2304.99			386.049			873.461
1899	1	1	19.3704	0.574904	0.804632	2794.49			22.6663			397.983
1900	1	1	4.42104	0.420122	0.8156	1356.18			346.179			153.474
1901	1	1	7.59614	0.464345	0.929182	2067.55			299.677			1078.77
1902	1	1	17.0419	0.884468	0.79839	2283.77			93.3622			1100.54
1903	1	1	11.1102	0.353787	0.826808	1568.61			243.525			914.675
1904	1	1	7.89477	0.508569	0.843969	2356.01			278.337			1658.85
1905	1	1	15.6274	0.884468	0.866224	3028.89			247.191			464.026
1906	1	1	3.18912	0.508569	0.941855	1738.95			40.6326			293.653
1907	1	1	24.206	0.552792	0.826697	2144.34			40.8723			1240.7
1908	1	1	17.5386	0.353787	0.921838	1570.23			17.325			771.525
1909	1	1	18.3443	0.26534	0.793094	1908.9			436.349			524.951
1910	1	1	11.9126	0.796021	0.714623	2190.21			438.127			699.324
1911	1	1	3.832	0.420122	0.921567	1474.83			282.021			-48.0526
1912	1	1	25.9112	0.950803	0.791829	2897.9			-61.7796			114.536
1913	1	1	11.7394	1.14981	0.767097	2718.31			-0.510817			-47.25
1914	1	1	9.19167	1.21614	0.889684	2223.06			115.06			38.3059
1915	1	1	7.6816	1.81316	0.878551	3272.31			311.439			527.105
1916	1	1	14.842	1.48148	0.760393	3589.71			208.664			1114.94
1917	1	1	5.29252	0.353787	0.968658	1494.79			314.238			451.65
1918	1	1	5.23351	0.442234	0.864525	2685.45			-86.2167			866.729
1919	1	1	9.58556	0.486457	0.767697	1446.73			39.9182			214.709
1920	1	1	3.41189	1.01714	0.910062	2311.74			222.65			341.447
1921	1	1	4.82565	0.751797	0.937593	1932.71			24.7447			-31.1154
1922	1	1	8.93384	0.619127	0.841153	2056.14			459.7			542.046
1923	1	1	16.7131	0.442234	0.735355	2286.07			57.8112			2247.69
1924	1	1	9.09647	0.818133	0.900035	2422.75			126.533			-56.5076
1925	1	1	10.4503	0.906579	0.881891	3184.68			499.003			1005.83
1926	1	1	6.0302	0.685462	0.847296	2166.03			-10.0224			546.114
1927	1	1	6.06429	0.641239	0.895128	1979.28			111.512			177.681
1928	1	1	4.3942	0.26534	0.941216	982.517			155.083			64.0333
1929	1	1	9.17764	0.751797	0.881864	1831.09			113.825			682.922
1930	1	1	8.67529	1.34881	0.879517	3092.86			255.575			133.707
1931	1	1	8.87066	0.619127	0.875687	2329.41			187.457			-16.0286
1932	1	1	12.3009	0.619127	0.778429	2256.34			276.129			1573.96
1933	1	1	8.93402	0.862356	0.775478	2062.84			114.838			37.1404
1934	1	1	3.33547	1.21614	0.90493	2506.6			19.8483			41.9531
1935	1	1	13.4239	0.486457	0.859112	1922.88			-43.5354			755.396
1936	1	1	9.82668	0.331675	0.821112	1226.84			-72.72			-43.0133
1937	1	1	6.54605	1.68049	0.920235	2908.7			232.025			363.956
1938	1	1	3.29287	0.353787	0.916638	1669.06			447.438			-77.6875
1939	1	1	5.80484	0.552792	0.854152	2330.42			46.504			1144.76
1940	1	1	12.6138	0.508569	0.835505	1310.14			-127.881			-21.9223
1941	1	1	7.66101	0.707574	0.83758	2962.32			240.892			188.139
1942	1	1	15.1366	0.641239	0.76481	2117.91			-74.6966			745.172
1943	1	1	4.69426	0.641239	0.792562	2314.26			212.572			27.0617
1944	1	1	4.40774	1.26037	0.912497	2508.3			44.614			-75.0596
1945	1	1	10.2941	1.48148	0.841977	4289.77			106.239			159.058
1946	1	1	12.4406	1.01714	0.775233	3703.62			510.006			922.699
1947	1	1	6.96499	1.03925	0.789953	2761.64			428.884			681.067
1948	1	1	16.4389	0.26534	0.807853	1161.55			-152.067			985.967
1949	1	1	6.04327	0.751797	0.830653	2312.01			31.0273			349.808
1950	1	1	13.12	0.508569	0.835252	2508.67			176.355			923.492
1951	1	1	13.2323	0.39801	0.759144	2778.52			377.192			1523.88
1952	1	1	4.79267	0.552792	0.949132	2282.92			283.546			53.1546
1953	1	1	10.3571	0.641239	0.878995	2060.23			403.786			929.193
1954	1	1	7.49088	1.01714	0.816806	2194.71			589.707			687.826
1955	1	1	4.265	0.486457	0.946254	1674.88			-84.444			696.579
1956	1	1	16.9659	0.199005	0.761375	1216.19			174			466.556
1957	1	1	10.2083	1.43726	0.833294	2334.81			288.956			610.679
1958	1	1	12.9151	1.03925	0.938796	3046.42			322.155			144.552
1959	1	1	15.5682	0.26534	0.643046	873.823			-4.95			294.213
1960	1	1	9.51721	1.37092	0.854767	4446			282.685			80.7756
1961	1	1	5.63759	0.199005	0.893547	1236.38			53.8667			478.111
1962	1	1	14.1672	1.06136	0.812004	2847.05			-4.625			123.557
1963	1	1	4.64396	0.707574	0.861929	2064.19			504.757			353.781
1964	1	1	7.13328	0.663351	0.915029	2092.85			-327.264			737.279
1965	1	1	4.73462	0.906579	0.955104	2410.96			195.615			398.385
1966	1	1	4.17142	0.486457	0.964192	1418.43			-48.4455			77.3273
1967	1	1	6.51164	0.729686	0.784651	2936.9			511.089			655.996
1968	1	1	3.39334	0.950803	0.955085	2575.56			216.058			316.98
1969	1	1	3.51684	1.06136	0.933113	2767.14			22.3622			295.549
1970	1	1	10.4017	1.90161	0.775723	4750.61			112.077			10.2856
1971	1	1	10.0752	0.773909	0.849447	2901.68			145.47			-158.8
1972	1	1	4.4938	0.199005	0.895634	1311.8			505.6			183.378
1973	1	1	4.89005	0.641239	0.928739	2632.69			10.1412			236.531
1974	1	1	23.804	0.818133	0.759161	2556.15			349.283			1000.45
1975	1	1	4.7246	0.442234	0.851299	1520.42			-98.0038			-134.658
1976	1	1	11.9831	0.729686	0.792878	2641.25			-5.67787			1960.22
1977	1	1	7.11412	0.619127	0.883864	2309.34			172.104			357.939
1978	1	1	12.7898	0.619127	0.845979	2675.75			-145.106			467.437
1979	1	1	10.436	0.486457	0.722754	1818.61			-73.2679			-27.0467
1980	1	1	9.49207	0.420122	0.833955	2171.08			-290.541			315.421
1981	1	1	5.07197	0.375899	0.727066	1342.31			196.934			364.237
1982	1	1	10.0346	0.552792	0.76627	3015.46			363.198			1222.12
1983	1	1	11.8486	0.862356	0.635219	2982.75			496.483			2526.21
1984	1	1	3.948	1.65838	0.783773	3349.64			282.197			1139.77
1985	1	1	7.40345	0.353787	0.831319	1888.94			376.875			2673.54
1986	1	1	10.0409	0.331675	0.763945	1995.93			-66.1344			279.951
1987	1	1	6.99654	0.464345	0.936778	1905.29			71.0595			-103.226
1988	1	1	14.1589	0.972914	0.745512	3359.79			163.861			1109.27
1989	1	1	6.30362	1.17192	0.741782	3746.1			475.434			518.642
1990	1	1	6.40608	0.199005	0.911101	1490.89			534.139			-247.944
1991	1	1	6.06461	1.01714	0.830993	2971.88			292.006			1980.6
1992	1	1	13.0256	0.486457	0.770771	2162.48			266.683			885.257
1993	1	1	3.20696	0.442234	0.958174	2165.27			11.9463			348.1
1994	1	1	5.85546	0.508569	0.879208	2943.61			203.043			491.667
1995	1	1	6.04089	0.707574	0.922692	2015.42			-43.811			147.266
1996	1	1	4.21076	0.199005	0.956489	1286.31			-290.356			1040.04
1997	1	1	3.92118	0.420122	0.801788	1935.03			152.97			322.97
1998	1	1	7.29674	0.199005	0.896234	1283.98			338.133			208.911
[truncated: 115,366 more rows]

## Sheet: DataSet6
	FOV	Actin Mean	Base Area	Path	Straightness	ena	NWASP	VASP	fascin
0	immunostain_ena 647+phaloidin 521	8815.36	1.10558	4.36846	0.961336	63.5637
1	immunostain_ena 647+phaloidin 521	9480.49	1.85738	3.48056	0.892108	52.7554
2	immunostain_ena 647+phaloidin 521	9691.38	1.74682	4.10845	0.990941	72.5109
3	immunostain_ena 647+phaloidin 521	7022.03	2.14483	4.25386	0.977281	-28.4216
4	immunostain_ena 647+phaloidin 521	2952.88	0.729686	5.59735	0.783407	-44.9343
5	immunostain_ena 647+phaloidin 521	6226.63	1.17192	4.60759	0.914865	52.8957
6	immunostain_ena 647+phaloidin 521	17546.7	1.17192	4.60826	0.899234	-62.6618
7	immunostain_ena 647+phaloidin 521	3547.22	0.729686	4.25253	0.923183	32.3556
8	immunostain_ena 647+phaloidin 521	13516.2	3.38309	5.31942	0.954799	130.082
9	immunostain_ena 647+phaloidin 521	6318.48	0.818133	3.61504	0.839998	-58.4468
10	immunostain_ena 647+phaloidin 521	3528.11	0.751797	3.99577	0.836309	-5.46188
11	immunostain_ena 647+phaloidin 521	5026.01	0.950803	3.04374	0.985628	-27.6971
12	immunostain_ena 647+phaloidin 521	6694.48	0.906579	5.3346	0.961018	102.484
13	immunostain_ena 647+phaloidin 521	11556.5	1.50359	5.84493	0.905789	45.3683
14	immunostain_ena 647+phaloidin 521	3044.73	0.486457	3.19211	0.995871	-25.13
15	immunostain_ena 647+phaloidin 521	16324.1	1.68049	6.86672	0.93847	83.7187
16	immunostain_ena 647+phaloidin 521	11643.1	2.01216	3.37545	0.915659	27.8401
17	immunostain_ena 647+phaloidin 521	6664.79	1.17192	3.28578	0.969596	61.9873
18	immunostain_ena 647+phaloidin 521	7810.31	2.10061	3.11686	0.9684	23.7738
19	immunostain_ena 647+phaloidin 521	4265.58	0.796021	3.25521	0.966902	92.3603
20	immunostain_ena 647+phaloidin 521	5849.17	0.707574	4.25365	0.942965	105.385
21	immunostain_ena 647+phaloidin 521	14263	1.76894	5.45811	0.944786	42.0623
22	immunostain_ena 647+phaloidin 521	10655.2	2.47651	3.11604	0.982661	7.67734
23	immunostain_ena 647+phaloidin 521	8913.57	1.37092	4.52548	0.910954	20.9089
24	immunostain_ena 647+phaloidin 521	9768.15	0.619127	4.88852	0.864968	-36.7835
25	immunostain_ena 647+phaloidin 521	3980.98	0.906579	3.03299	0.995181	-9.77686
26	immunostain_ena 647+phaloidin 521	8043.91	0.796021	3.04386	0.988008	78.112
27	immunostain_ena 647+phaloidin 521	8769.77	1.30459	3.21673	0.951901	-57.026
28	immunostain_ena 647+phaloidin 521	2327.42	0.199005	8.7625	0.933214	133.159
29	immunostain_ena 647+phaloidin 521	9740.15	2.21117	6.1301	0.986561	4.92181
30	immunostain_ena 647+phaloidin 521	2461.2	0.26534	5.59802	0.757673	-110.196
31	immunostain_ena 647+phaloidin 521	7254.4	0.950803	4.11899	0.979797	-62.2699
32	immunostain_ena 647+phaloidin 521	6239.15	0.862356	4.31774	0.976279	37.9436
33	immunostain_ena 647+phaloidin 521	9643.99	1.19403	5.62422	0.944301	-66.1593
34	immunostain_ena 647+phaloidin 521	869.726	0.199005	3.98618	0.760876	-10.9744
35	immunostain_ena 647+phaloidin 521	8634.24	2.38806	6.95456	0.896525	-75.6893
36	immunostain_ena 647+phaloidin 521	13142	1.01714	3.11604	0.968657	65.3319
37	immunostain_ena 647+phaloidin 521	10562.1	1.34881	5.23235	0.964008	46.109
38	immunostain_ena 647+phaloidin 521	7408.26	2.32173	4.77632	0.852378	-59.366
39	immunostain_ena 647+phaloidin 520	11962.3	2.47651	5.29896	0.968702	284.661
40	immunostain_ena 647+phaloidin 520	7014.76	1.92372	4.65965	0.984948	167.686
41	immunostain_ena 647+phaloidin 520	2647.78	0.972914	3.5876	0.853498	-11.627
42	immunostain_ena 647+phaloidin 520	7178.27	1.72471	4.16015	0.972733	210.316
43	immunostain_ena 647+phaloidin 520	11445.9	1.87949	5.1599	0.974566	287.348
44	immunostain_ena 647+phaloidin 520	16049	1.21614	5.27688	0.929754	244.502
45	immunostain_ena 647+phaloidin 520	5541.85	1.43726	4.24594	0.960769	72.0042
46	immunostain_ena 647+phaloidin 520	7840.25	1.1277	3.33186	0.986938	136.55
47	immunostain_ena 647+phaloidin 520	6161.63	0.928691	5.99776	0.835117	174.623
48	immunostain_ena 647+phaloidin 520	3274.45	0.928691	3.66712	0.927356	106.59
49	immunostain_ena 647+phaloidin 520	10565.5	1.17192	3.04386	0.988008	157.616
50	immunostain_ena 647+phaloidin 520	22510.5	2.52073	9.63581	0.979444	444.579
51	immunostain_ena 647+phaloidin 520	6266.19	0.574904	3.64285	0.90912	79.3537
52	immunostain_ena 647+phaloidin 520	8608.4	1.52571	3.19949	0.983743	168.455
53	immunostain_ena 647+phaloidin 520	7711.81	1.28248	7.95215	0.925574	142.06
54	immunostain_ena 647+phaloidin 520	7849.96	1.17192	5.2035	0.986472	157.669
55	immunostain_ena 647+phaloidin 520	7689.05	1.08347	4.17687	0.72264	159.336
56	immunostain_ena 647+phaloidin 520	2196.14	0.26534	5.41408	0.802442	128.083
57	immunostain_ena 647+phaloidin 520	5209.57	0.818133	4.70954	0.93483	-30.7313
58	immunostain_ena 647+phaloidin 520	6147.71	2.29962	6.40851	0.965695	298.38
59	immunostain_ena 647+phaloidin 520	39374.2	1.68049	5.45732	0.91782	181.394
60	immunostain_ena 647+phaloidin 520	12405.7	1.65838	5.7772	0.937845	164.79
61	immunostain_ena 647+phaloidin 520	11248.6	1.79105	4.29755	0.977198	187.973
62	immunostain_ena 647+phaloidin 520	1680.43	0.442234	4.03516	0.817418	35.6182
63	immunostain_ena 647+phaloidin 520	7231.65	0.840244	3.19486	0.953886	150.975
64	immunostain_ena 647+phaloidin 520	8442.72	0.552792	6.69679	0.833081	61.5282
65	immunostain_ena 647+phaloidin 520	12054.9	1.23825	3.20265	0.995845	224.553
66	immunostain_ena 647+phaloidin 520	6423.65	1.06136	4.43505	0.972091	76.1126
67	immunostain_ena 647+phaloidin 520	5060.7	1.03925	4.78175	0.892446	132.342
68	immunostain_ena 647+phaloidin 520	5243.4	0.751797	4.66023	0.955438	123.11
69	immunostain_ena 647+phaloidin 520	5193.38	1.52571	3.20216	0.942605	165.055
70	immunostain_ena 647+phaloidin 520	12546.3	1.48148	5.89496	0.913207	298.69
71	immunostain_ena 647+phaloidin 520	6969.83	1.10558	4.49915	0.904284	104.797
72	immunostain_ena 647+phaloidin 520	9099.32	1.06136	4.6702	0.9534	235.59
73	immunostain_ena 647+phaloidin 520	5071.2	0.619127	3.07582	0.981322	22.6123
74	immunostain_ena 647+phaloidin 520	2897.77	0.508569	3.91672	0.773437	102.169
75	immunostain_ena 647+phaloidin 520	7656.02	1.37092	4.49687	0.985165	46.8392
76	immunostain_ena 647+phaloidin 520	9724.3	1.99005	3.46541	0.947931	157.964
77	immunostain_ena 647+phaloidin 520	6406.68	1.41515	3.13791	0.989523	145.359
78	immunostain_ena 647+phaloidin 520	7480.11	0.773909	4.40312	0.929544	210.888
79	immunostain_ena 647+phaloidin 516	2028.66	0.972914	5.02073	0.959067	-13.8079
80	immunostain_ena 647+phaloidin 516	13714.2	0.950803	4.44864	0.969122	256.419
81	immunostain_ena 647+phaloidin 516	16901.3	1.72471	6.23625	0.980844	287.051
82	immunostain_ena 647+phaloidin 516	4170.4	0.707574	4.17852	0.981445	-36.2019
83	immunostain_ena 647+phaloidin 516	9514.06	1.81316	5.51334	0.940363	13.2445
84	immunostain_ena 647+phaloidin 515	20517.6	1.74682	4.82084	0.981054	95.0104
85	immunostain_ena 647+phaloidin 515	12383.1	1.34881	3.48009	0.97439	125.777
86	immunostain_ena 647+phaloidin 515	8794.5	1.61415	7.03108	0.926725	86.7545
87	immunostain_ena 647+phaloidin 515	1040.19	0.331675	3.65811	0.958521	-63.6267
88	immunostain_ena 647+phaloidin 515	11073.3	1.28248	3.9976	0.773153	27.7609
89	immunostain_ena 647+phaloidin 515	7217.04	1.28248	3.22682	0.967761	20.8571
90	immunostain_ena 647+phaloidin 515	4537.67	1.7026	3.63226	0.991887	51.9411
91	immunostain_ena 647+phaloidin 515	12494.3	1.74682	3.09758	0.988518	39.351
92	immunostain_ena 647+phaloidin 515	6794.55	1.19403	4.46095	0.956625	68.5947
93	immunostain_ena 647+phaloidin 515	7684.28	0.928691	8.44884	0.918079	35.078
94	immunostain_ena 647+phaloidin 515	5378.14	1.08347	3.18069	0.989556	115.908
95	immunostain_ena 647+phaloidin 518	13481.3	0.597016	5.71036	0.894754	34.151
96	immunostain_ena 647+phaloidin 518	3184.49	0.751797	10.7783	0.918401	-76.3273
97	immunostain_ena 647+phaloidin 518	9969.25	1.52571	4.27863	0.982396	-27.8305
98	immunostain_ena 647+phaloidin 518	10617	0.928691	3.68882	0.882272	71.3783
99	immunostain_ena 647+phaloidin 518	6722.45	1.03925	4.33682	0.986393	-19.8333
100	immunostain_ena 647+phaloidin 518	12898.9	2.25539	4.21398	0.955758	21.8939
101	immunostain_ena 647+phaloidin 518	7917.8	0.884468	4.27492	0.860532	-92.2049
102	immunostain_ena 647+phaloidin 518	10784.7	1.48148	3.45588	0.95927	15.7009
103	immunostain_ena 647+phaloidin 518	9781.39	1.3267	4.8981	0.841653	48.2672
104	immunostain_ena 647+phaloidin 518	12407.3	2.05639	7.30648	0.904933	2.33546
105	immunostain_ena 647+phaloidin 518	8150.37	0.950803	4.27675	0.981334	1.03852
106	immunostain_ena 647+phaloidin 518	9691.53	3.16197	5.18382	0.991879	66.3558
107	immunostain_ena 647+phaloidin 518	13499.9	1.56993	6.32189	0.949374	61.452
108	immunostain_ena 647+phaloidin 518	1571.53	0.464345	4.19169	0.960841	-79.1737
109	immunostain_ena 647+phaloidin 518	20231.4	1.87949	5.80548	0.888625	11.7262
110	immunostain_ena 647+phaloidin 518	6976.72	0.818133	4.4695	0.967464	21.672
111	immunostain_ena 647+phaloidin 518	909.617	0.26534	5.41324	0.889526	-63.9333
112	immunostain_ena 647+phaloidin 518	3010.34	1.94583	3.02046	0.991852	-6.92278
113	immunostain_ena 647+phaloidin 518	12778.3	2.32173	3.71522	0.933545	-48.7684
114	immunostain_ena 647+phaloidin 518	11192.1	3.49365	5.23235	0.969855	27.5154
115	immunostain_ena 647+phaloidin 518	3117.35	1.28248	3.45905	0.93694	-18.0756
116	immunostain_ena 647+phaloidin 518	15969.5	1.83527	5.93808	0.868419	17.2822
117	immunostain_ena 647+phaloidin 518	2779.77	1.06136	3.22108	0.959542	6.96328
118	immunostain_ena 647+phaloidin 518	23500.5	1.99005	4.0251	0.889729	41.1471
119	immunostain_ena 647+phaloidin 518	8315.13	2.69763	3.42676	0.889333	36.8515
120	immunostain_ena 647+phaloidin 518	9023.21	1.50359	3.09758	0.97443	39.0753
121	immunostain_ena 647+phaloidin 518	5314.07	1.30459	3.15095	0.970628	-4.17288
122	immunostain_ena 647+phaloidin 518	12082.9	4.09066	3.747	0.961512	76.7753
123	immunostain_ena 647+phaloidin 518	6497.81	1.19403	3.06694	0.818373	-27.6627
124	immunostain_ena 647+phaloidin 518	10508.9	1.30459	3.2127	0.972012	-41.5619
125	immunostain_ena 647+phaloidin 518	8058.21	1.08347	3.0867	0.983779	-28.7231
126	immunostain_ena 647+phaloidin 518	3395.15	0.574904	4.70754	0.949521	5.37486
127	immunostain_ena 647+phaloidin 518	14087.9	2.05639	5.93557	0.944253	33.2445
128	immunostain_ena 647+phaloidin 518	6021.58	1.65838	4.99384	0.917585	42.7759
129	immunostain_ena 647+phaloidin 518	12856.3	3.82532	4.33961	0.93753	189.874
130	immunostain_ena 647+phaloidin 518	5600.74	1.45937	3.11866	0.995632	47.1395
131	immunostain_ena 647+phaloidin 518	19149.3	3.49365	9.27464	0.863163	-140.876
132	immunostain_ena 647+phaloidin 517	10042.2	1.3267	5.86708	0.90946	50.2683
133	immunostain_ena 647+phaloidin 517	14104.3	1.10558	3.30929	0.985507	205.159
134	immunostain_ena 647+phaloidin 517	11213	2.10061	4.52582	0.959933	166.113
135	immunostain_ena 647+phaloidin 517	4243.85	0.331675	4.28291	0.906052	-111.926
136	immunostain_ena 647+phaloidin 517	9358.1	1.23825	3.43366	0.955718	126.35
137	immunostain_ena 647+phaloidin 517	9242.13	1.21614	4.2127	0.95995	694.737
138	immunostain_ena 647+phaloidin 517	2363.4	0.39801	3.5205	0.905934	-5.86447
139	immunostain_ena 647+phaloidin 512	5745.94	0.707574	3.04633	0.993075	196.239
140	immunostain_ena 647+phaloidin 512	10151.1	1.45937	4.54863	0.88725	883.48
141	immunostain_ena 647+phaloidin 512	8409.2	2.0785	4.13791	0.985852	296.746
142	immunostain_ena 647+phaloidin 512	8395.74	2.12272	4.57565	0.957785	580.022
143	immunostain_ena 647+phaloidin 512	8031.14	1.28248	3.22108	0.981501	302.635
144	immunostain_ena 647+phaloidin 512	8130.99	0.862356	3.25386	0.976971	199.865
145	immunostain_ena 647+phaloidin 512	1716.63	0.818133	3.71242	0.957152	2.57825
146	immunostain_ena 647+phaloidin 512	4185.88	0.751797	3.34195	0.96977	128.027
147	immunostain_ena 647+phaloidin 512	9179.47	1.21614	5.74913	0.964525	521.093
148	immunostain_ena 647+phaloidin 512	9673.11	2.71974	4.66953	0.933654	110.024
149	immunostain_ena 647+phaloidin 512	4484.77	1.14981	3.27334	0.936542	143.236
150	immunostain_ena 647+phaloidin 512	6618.81	1.65838	3.52158	0.916421	15.8692
151	immunostain_ena 647+phaloidin 512	12690.3	1.74682	4.16753	0.976893	570.959
152	immunostain_ena 647+phaloidin 512	7836.49	1.26037	4.99312	0.932578	276.813
153	immunostain_ena 647+phaloidin 512	9910.42	2.78607	9.32128	0.983293	894.895
154	immunostain_ena 647+phaloidin 512	11747.9	1.74682	5.86474	0.858565	323.466
155	immunostain_ena 647+phaloidin 512	9512.47	1.17192	4.0867	0.989547	562.372
156	immunostain_ena 647+phaloidin 512	4339.14	1.59204	3.02199	0.997589	168.001
157	immunostain_ena 647+phaloidin 533	12178.3	1.21614	5.48107	0.965538	199.692
158	immunostain_ena 647+phaloidin 533	13960.5	1.10558	3.36148	0.969198	179.541
159	immunostain_ena 647+phaloidin 533	12649.7	1.1277	3.26951	0.987075	132.532
160	immunostain_ena 647+phaloidin 511	8668.53	0.862356	7.17574	0.953261	126.459
161	immunostain_ena 647+phaloidin 511	7244.42	1.48148	3.12953	0.988753	106.256
162	immunostain_ena 647+phaloidin 511	10662.7	1.30459	3.32181	0.971533	122.55
163	immunostain_ena 647+phaloidin 511	14199.9	3.16197	5.32331	0.965888	527.857
164	immunostain_ena 647+phaloidin 511	4540.29	1.1277	3.79538	0.941137	54.0815
165	immunostain_ena 647+phaloidin 511	21532.3	2.69763	5.97879	0.956694	855.686
166	immunostain_ena 647+phaloidin 511	15873.6	1.76894	6.64012	0.925532	783.36
167	immunostain_ena 647+phaloidin 511	2486.7	0.663351	4.77673	0.917465	76.4432
168	immunostain_ena 647+phaloidin 511	26994.3	1.52571	4.40734	0.994362	979.302
169	immunostain_ena 647+phaloidin 511	7911.17	0.442234	4.7863	0.956869	325.718
170	immunostain_ena 647+phaloidin 511	9319.52	0.508569	3.01167	0.924902	296.584
171	immunostain_ena 647+phaloidin 511	18111.3	1.14981	7.74784	0.927022	910.893
172	immunostain_ena 647+phaloidin 511	5506.89	0.729686	5.14433	0.937362	442.914
173	immunostain_ena 647+phaloidin 511	13416.2	1.14981	3.16931	0.964861	137.8
174	immunostain_ena 647+phaloidin 511	12030.5	0.995026	3.67749	0.90779	294.573
175	immunostain_ena 647+phaloidin 511	17715.5	1.68049	12.5813	0.909708	978.112
176	immunostain_ena 647+phaloidin 511	8855.23	1.59204	4.32826	0.978397	155.443
177	immunostain_ena 647+phaloidin 511	11195.6	2.38806	5.40662	0.958925	248.933
178	immunostain_ena 647+phaloidin 511	2358.31	0.663351	4.35547	0.91101	71.249
179	immunostain_ena 647+phaloidin 511	2868.54	0.530681	6.39731	0.846937	-13.1801
180	immunostain_ena 647+phaloidin 511	6674.19	1.17192	3.8823	0.814334	56.3985
181	immunostain_ena 647+phaloidin 511	3309.14	1.17192	4.43059	0.800598	58.086
182	immunostain_ena 647+phaloidin 511	8624.15	1.63627	3.88481	0.965335	494.916
183	immunostain_ena 647+phaloidin 511	12922.6	2.14483	3.66712	0.868767	433.674
184	immunostain_ena 647+phaloidin 511	2882.77	1.92372	3.39579	0.901707	146.782
185	immunostain_ena 647+phaloidin 511	12963.6	3.71476	3.91316	0.880604	244.592
186	immunostain_ena 647+phaloidin 511	5547.28	0.751797	3.27898	0.952366	88.7635
187	immunostain_ena 647+phaloidin 511	10012.4	1.06136	4.35726	0.949194	381.365
188	immunostain_ena 647+phaloidin 511	8102.26	1.48148	5.23135	0.935688	525.435
189	immunostain_ena 647+phaloidin 511	8538.93	1.90161	4.80418	0.858107	210.431
190	immunostain_ena 647+phaloidin 511	5990.38	0.663351	4.40417	0.960094	154.2
191	immunostain_ena 647+phaloidin 514	7413.33	1.79105	5.557	0.91241	97.3593
192	immunostain_ena 647+phaloidin 514	2713.64	0.486457	3.28782	0.970049	216.667
193	immunostain_ena 647+phaloidin 514	4627.25	0.818133	4.54686	0.963848	-19.2731
194	immunostain_ena 647+phaloidin 514	3086.32	1.92372	3.26279	0.990156	27.6811
195	immunostain_ena 647+phaloidin 514	4319.26	1.08347	4.76323	0.971084	156.276
196	immunostain_ena 647+phaloidin 514	1669.2	0.597016	6.56435	0.774053	-79.8074
197	immunostain_ena 647+phaloidin 514	1437.81	0.199005	4.84952	0.911464	-27.4722
198	immunostain_ena 647+phaloidin 514	3026.42	1.1277	3.88539	0.918537	-29.5493
199	immunostain_ena 647+phaloidin 514	3512.2	1.1277	6.43275	0.944398	15.3913
200	immunostain_ena 647+phaloidin 514	2102.38	1.1277	5.4718	0.938102	56.5261
201	immunostain_ena 647+phaloidin 514	5347.22	3.49365	4.51867	0.954103	121.943
202	immunostain_ena 647+phaloidin 514	3689.07	0.972914	4.49754	0.924333	100.956
203	immunostain_ena 647+phaloidin 514	1755.62	0.199005	3.57973	0.958135	164.024
204	immunostain_ena 647+phaloidin 514	1104.71	0.26534	3.52109	0.886881	88.3492
205	immunostain_ena 647+phaloidin 514	1549.13	0.309564	4.56589	0.939731	166.304
206	immunostain_ena 647+phaloidin 514	2484.26	1.21614	5.30085	0.950724	89.931
207	immunostain_ena 647+phaloidin 514	3985.86	1.37092	6.43251	0.9767	239.123
208	immunostain_ena 647+phaloidin 514	3441.98	0.773909	3.34593	0.9737	142.579
209	immunostain_ena 647+phaloidin 514	1120.6	0.26534	11.5655	0.865598	-67.75
210	immunostain_ena 647+phaloidin 514	1286.57	0.486457	11.7993	0.867966	18.6461
211	immunostain_ena 647+phaloidin 514	2406.66	0.950803	4.09758	0.987588	55.014
212	immunostain_ena 647+phaloidin 513	4747.66	1.50359	7.74723	0.969061	296.739
213	immunostain_ena 647+phaloidin 513	6617.55	1.59204	5.46598	0.972779	294.308
214	immunostain_ena 647+phaloidin 513	2474.34	2.34384	3.19949	0.966018	95.3722
215	immunostain_ena 647+phaloidin 513	4892.8	1.54782	5.17864	0.971039	190.932
216	immunostain_ena 647+phaloidin 513	3972.92	3.7811	5.02828	0.899711	58.8087
217	immunostain_ena 647+phaloidin 513	7401.61	1.63627	4.75505	0.878181	332.085
218	immunostain_ena 647+phaloidin 513	10350.1	1.34881	3.2987	0.97209	198.699
219	immunostain_ena 647+phaloidin 513	6419.59	1.37092	3.15932	0.991791	-37.6657
220	immunostain_ena 647+phaloidin 513	8834.03	3.47154	6.58821	0.937455	476.287
221	immunostain_ena 647+phaloidin 513	6132.42	0.39801	5.52064	0.98143	348.16
222	immunostain_ena 647+phaloidin 513	3051.11	1.41515	3.16015	0.968944	219.702
223	immunostain_ena 647+phaloidin 513	4177.26	2.58707	4.37436	0.975561	425.241
224	immunostain_ena 647+phaloidin 513	4279.46	0.796021	3.08703	0.976571	36.3299
225	immunostain_ena 647+phaloidin 513	6997.34	1.28248	3.09584	0.974975	215.697
226	immunostain_ena 647+phaloidin 513	5168.1	1.79105	3.34926	0.973746	167.983
227	immunostain_ena 647+phaloidin 513	1134.57	0.530681	3.16922	0.986327	49.1292
228	immunostain_ena 647+phaloidin 513	2920.27	0.619127	3.53732	0.921977	236.402
229	immunostain_ena 647+phaloidin 519	5119.21	0.796021	5.31514	0.82453	34.2816
230	immunostain_ena 647+phaloidin 519	9533.58	0.950803	3.75295	0.834914	235
231	immunostain_ena 647+phaloidin 519	15754.8	3.09564	5.45444	0.962948	188.517
232	immunostain_ena 647+phaloidin 519	18651.9	4.37811	5.96466	0.926324	410.524
233	immunostain_ena 647+phaloidin 519	7359.88	0.972914	3.57086	0.952356	76.2209
234	immunostain_ena 647+phaloidin 519	12224.1	0.619127	10.0384	0.953607	207.133
235	immunostain_ena 647+phaloidin 519	14573.2	1.06136	6.50536	0.829097	286.729
236	immunostain_ena 647+phaloidin 519	10761.3	0.840244	8.15217	0.743198	272.516
237	immunostain_ena 647+phaloidin 519	9250.06	2.25539	7.8416	0.931524	63.4122
238	immunostain_ena 647+phaloidin 519	10491.1	1.43726	5.60942	0.959317	87.6657
239	immunostain_ena 647+phaloidin 519	7890.58	2.41017	3.07582	0.976547	49.5071
240	immunostain_ena 647+phaloidin 519	10262.3	1.03925	3.79656	0.836402	-2.69193
241	immunostain_ena 647+phaloidin 519	10568.1	2.25539	4.93335	0.914544	161.54
242	immunostain_ena 647+phaloidin 519	6391.3	1.7026	4.763	0.840388	112.982
243	immunostain_ena 647+phaloidin 519	15510	1.56993	3.54605	0.945166	155.643
244	immunostain_ena 647+phaloidin 519	14921.7	0.508569	3.011	0.997571	138.308
245	immunostain_ena 647+phaloidin 519	9776.46	1.43726	9.00295	0.923672	147.591
246	immunostain_ena 647+phaloidin 519	11174	2.67551	6.42496	0.957925	110.535
247	immunostain_ena 647+phaloidin 519	4903.78	2.6534	3.61439	0.983113	117.4
248	immunostain_ena 647+phaloidin 519	7392.6	1.37092	3.06562	1	189.148
249	immunostain_ena 647+phaloidin 519	9759.32	1.3267	6.61206	0.921262	84.3114
250	immunostain_ena 647+phaloidin 519	9654.39	1.14981	5.22885	0.810668	77.4391
251	immunostain_ena 647+phaloidin 519	7958.45	0.995026	4.23923	0.952007	168.326
252	immunostain_ena 647+phaloidin 519	12885.5	1.59204	4.08715	0.996105	182.923
253	immunostain_ena 647+phaloidin 519	8676.7	1.1277	4.00443	0.98038	81.469
254	immunostain_ena 647+phaloidin 519	14381.7	1.68049	6.90819	0.909448	240.513
255	immunostain_ena 647+phaloidin 519	7573.81	1.81316	4.17758	0.842344	31.9145
256	immunostain_ena 647+phaloidin 519	13502.7	0.619127	3.32906	0.977615	65.2222
257	immunostain_ena 647+phaloidin 519	12840.8	1.21614	4.98466	0.805229	199.739
258	immunostain_ena 647+phaloidin 519	7099.96	1.56993	3.02199	0.997589	131.11
259	immunostain_ena 647+phaloidin 519	6171.67	0.818133	3.04386	0.997623	129.374
260	immunostain_ena 647+phaloidin 519	6708.05	1.68049	6.77422	0.772853	80.5217
261	immunostain_ena 647+phaloidin 519	2586.39	0.26534	4.42254	0.888967	64.1111
262	immunostain_ena 647+phaloidin 519	14205.5	1.52571	5.48334	0.926654	120.422
263	immunostain_ena 647+phaloidin 519	7690.77	0.950803	7.97648	0.939732	131.172
264	immunostain_ena 647+phaloidin 519	6933.14	0.862356	3.06483	0.9908	82.8077
265	immunostain_ena 647+phaloidin 519	10388.1	1.74682	3.52849	0.93953	198.051
266	immunostain_ena 647+phaloidin 519	10867.9	2.01216	4.44579	0.919408	229.933
267	immunostain_ena 647+phaloidin 519	6200.49	0.884468	5.27815	0.970877	45.3184
268	immunostain_ena 647+phaloidin 519	5783.25	0.796021	9.13254	0.945419	-25.1258
269	immunostain_ena 647+phaloidin 519	5221.87	1.1277	3.11899	0.972426	185.745
270	immunostain_ena 647+phaloidin 519	4546.97	0.950803	6.33986	0.809657	41.4236
271	immunostain_ena 647+phaloidin 519	10540.1	1.90161	5.42853	0.931187	93.6365
272	immunostain_ena 647+phaloidin 519	6630.51	1.10558	3.89298	0.837747	113.166
273	immunostain_ena 647+phaloidin 519	8896.71	1.83527	5.92435	0.876563	20.0894
274	immunostain_ena 647+phaloidin 519	5913.71	1.21614	3.39926	0.958426	155.97
275	immunostain_ena 647+phaloidin 519	5753.43	1.08347	3.07582	0.986074	80.9181
276	immunostain_ena 647+phaloidin 519	7651.22	0.39801	5.03299	0.997392	136.847
277	immunostain_ena 647+phaloidin 519	8804.19	1.06136	5.95475	0.869223	96.7826
278	immunostain_ena 647+phaloidin 519	1180.08	0.199005	3.66956	0.83049	11.6961
279	immunostain_ena 647+phaloidin 519	17609.7	2.52073	9.80602	0.92093	399.958
280	immunostain_ena 647+phaloidin 519	11944.8	1.74682	6.1734	0.979642	238.824
281	immunostain_ena 647+phaloidin 519	10111.3	2.54284	6.36814	0.880731	26.7014
282	immunostain_ena 647+phaloidin 519	8290.22	0.950803	3.15932	0.969198	-31.7486
283	immunostain_ena 647+phaloidin 519	6917.5	0.928691	4.52305	0.927896	8.73602
284	immunostain_ena 647+phaloidin 519	1375.69	0.663351	3.36059	0.828872	-33.413
285	immunostain_ena 647+phaloidin 530	8095.05	1.92372	3.11772	0.968135	129.02
286	immunostain_ena 647+phaloidin 530	11409.4	2.18906	4.71502	0.933744	79.5612
287	immunostain_ena 647+phaloidin 530	10359.9	1.99005	3.34593	0.961453	176.922
288	immunostain_ena 647+phaloidin 530	12097.6	2.49862	3.15932	0.982816	9.19167
289	immunostain_ena 647+phaloidin 530	28480	2.85241	7.06996	0.853339	443.514
290	immunostain_ena 647+phaloidin 530	8444.15	1.21614	3.37436	0.974507	96.8022
291	immunostain_ena 647+phaloidin 530	9945.06	1.37092	4.44524	0.881892	70.7687
292	immunostain_ena 647+phaloidin 530	10545.3	1.17192	9.65059	0.942232	-0.672979
293	immunostain_ena 647+phaloidin 530	12571.5	1.43726	5.22181	0.959637	149.336
294	immunostain_ena 647+phaloidin 530	10599.7	1.1277	5.14098	0.974725	172.088
295	immunostain_ena 647+phaloidin 530	11913	0.818133	5.41141	0.944183	177.177
296	immunostain_ena 647+phaloidin 530	25232.2	2.34384	7.40508	0.92483	389.886
297	immunostain_ena 647+phaloidin 530	6839.09	1.63627	3.18196	0.957752	80.8969
298	immunostain_ena 647+phaloidin 530	21542.3	2.21117	4.12276	0.766838	224.945
299	immunostain_ena 647+phaloidin 530	1800.49	0.26534	3.8719	0.889987	-169.322
300	immunostain_ena 647+phaloidin 530	16825.8	1.45937	5.21826	0.963666	211.772
301	immunostain_ena 647+phaloidin 530	12172.7	1.52571	7.03957	0.989222	70.6169
302	immunostain_ena 647+phaloidin 530	8092.96	1.61415	5.53764	0.950379	91.6357
303	immunostain_ena 647+phaloidin 530	16598.7	1.14981	4.94983	0.870476	46.3676
304	immunostain_ena 647+phaloidin 530	15279.3	1.72471	4.74209	0.955554	160.169
305	immunostain_ena 647+phaloidin 530	6730.61	0.773909	4.8584	0.880497	88.6776
306	immunostain_ena 647+phaloidin 530	7786.03	1.45937	3.55071	0.943928	62.4842
307	immunostain_ena 647+phaloidin 530	13277.2	1.74682	5.50403	0.952741	140.462
308	immunostain_ena 647+phaloidin 530	3813.49	0.574904	4.37838	0.991095	113.975
309	immunostain_ena 647+phaloidin 530	20123	1.45937	7.05896	0.890023	350.977
310	immunostain_ena 647+phaloidin 530	13533.4	1.23825	3.7352	0.827467	137.891
311	immunostain_ena 647+phaloidin 530	18648	0.950803	6.95615	0.94786	190.562
312	immunostain_ena 647+phaloidin 530	18453.2	1.10558	6.24881	0.966063	400.865
313	immunostain_ena 647+phaloidin 530	16075.2	0.464345	3.63688	0.874082	2.36353
314	immunostain_ena 647+phaloidin 497	5081.48	1.68049	4.3417	0.921935	-49.1134
315	immunostain_ena 647+phaloidin 497	4426.65	1.21614	3.44832	0.956525	-52.2165
316	immunostain_ena 647+phaloidin 497	6183.07	0.663351	4.70584	0.931822	-18.4621
317	immunostain_ena 647+phaloidin 496	35782	1.79105	4.48228	0.910111	370.723
318	immunostain_ena 647+phaloidin 496	19575.3	1.30459	3.18196	0.948587	129.913
319	immunostain_ena 647+phaloidin 496	9923.59	1.08347	3.48304	0.871833	69.8452
320	immunostain_ena 647+phaloidin 496	20250.8	2.21117	5.88996	0.951565	157.141
321	immunostain_ena 647+phaloidin 496	23594.7	1.79105	4.09769	0.984889	279.047
322	immunostain_ena 647+phaloidin 496	28008.6	2.25539	7.17455	0.882525	507.838
323	immunostain_ena 647+phaloidin 510	6334.92	1.10558	3.3307	0.905126	75.2901
324	immunostain_ena 647+phaloidin 510	11617.3	1.19403	4.68177	0.955276	343.059
325	immunostain_ena 647+phaloidin 510	15979	1.19403	3.97145	0.919454	443.098
326	immunostain_ena 647+phaloidin 510	24665.6	3.33887	9.74574	0.870693	438.194
327	immunostain_ena 647+phaloidin 510	7052.34	2.71974	4.89605	0.833195	105.99
328	immunostain_ena 647+phaloidin 510	2855.74	1.03925	5.84207	0.910511	81.1538
329	immunostain_ena 647+phaloidin 510	6729.35	0.862356	5.62387	0.944359	219.723
330	immunostain_ena 647+phaloidin 510	7789.42	1.52571	8.70358	0.808791	485.382
331	immunostain_ena 647+phaloidin 510	4634.85	0.619127	4.14395	0.758686	76.8492
332	immunostain_ena 647+phaloidin 510	2235.78	0.840244	5.60015	0.958702	26.3571
333	immunostain_ena 647+phaloidin 510	17681.7	1.34881	5.39213	0.934223	459.755
334	immunostain_ena 647+phaloidin 510	7104.02	0.950803	3.68568	0.920036	93.2947
335	immunostain_ena 647+phaloidin 510	11707.9	1.68049	3.64592	0.958259	102.792
336	immunostain_ena 647+phaloidin 510	8366.68	1.41515	3.07582	0.990803	133.943
337	immunostain_ena 647+phaloidin 510	20281.3	1.28248	5.25237	0.981794	509.147
338	immunostain_ena 647+phaloidin 510	6160.64	0.619127	3.27663	0.93008	198.995
339	immunostain_ena 647+phaloidin 510	15756.6	1.65838	6.9141	0.914	397.95
340	immunostain_ena 647+phaloidin 510	1496.05	0.464345	4.1972	0.759874	-38.61
341	immunostain_ena 647+phaloidin 510	7698.01	0.574904	4.96978	0.882335	544.614
342	immunostain_ena 647+phaloidin 510	6630.1	1.01714	5.86449	0.908447	188.435
343	immunostain_ena 647+phaloidin 510	12603.2	1.56993	3.2228	0.968966	550.027
344	immunostain_ena 647+phaloidin 510	5890.57	0.663351	8.75176	0.907068	72.275
345	immunostain_ena 647+phaloidin 510	11218.4	1.06136	3.35377	0.979486	255.275
346	immunostain_ena 647+phaloidin 510	885.667	0.199005	4.73582	0.886763	167.644
347	immunostain_ena 647+phaloidin 510	5280.62	0.26534	4.7697	0.896871	-59.75
348	immunostain_ena 647+phaloidin 510	14131.3	1.23825	3.09584	0.984395	198.398
349	immunostain_ena 647+phaloidin 510	6442.88	0.972914	3.92717	0.767654	205.993
350	immunostain_ena 647+phaloidin 510	9304.94	0.972914	4.27663	0.953874	108.302
351	immunostain_ena 647+phaloidin 510	3861.44	1.28248	3.16055	0.955014	120.635
352	immunostain_ena 647+phaloidin 510	7073.46	0.928691	3.12786	0.970833	151.685
353	immunostain_ena 647+phaloidin 510	4474.49	0.840244	6.48744	0.936157	235.242
354	immunostain_ena 647+phaloidin 510	20201.5	1.90161	11.625	0.927307	1046.05
355	immunostain_ena 647+phaloidin 510	1202.06	0.420122	3.60829	0.933424	33.4316
356	immunostain_ena 647+phaloidin 510	14056	2.18906	5.55298	0.939393	308.1
357	immunostain_ena 647+phaloidin 510	1403.89	0.331675	4.44602	0.813784	-11.3333
358	immunostain_ena 647+phaloidin 510	4179.12	1.48148	4.3154	0.939635	112.734
359	immunostain_ena 647+phaloidin 510	3742.7	0.796021	4.37698	0.953431	132.949
360	immunostain_ena 647+phaloidin 510	6658.25	0.862356	5.6551	0.912255	154.85
361	immunostain_ena 647+phaloidin 510	4994.14	0.818133	3.32906	0.977615	127.512
362	immunostain_ena 647+phaloidin 510	8164.32	2.05639	3.19639	0.98029	57.8475
363	immunostain_ena 647+phaloidin 510	3000.19	2.38806	6.12577	0.725235	-51.4405
364	immunostain_ena 647+phaloidin 510	2953.35	1.01714	3.47238	0.90542	-32.3903
365	immunostain_ena 647+phaloidin 532	17558.6	2.0785	6.40801	0.983724	-76.6588
366	immunostain_ena 647+phaloidin 532	11742.9	1.81316	3.11866	0.97253	35.6097
367	immunostain_ena 647+phaloidin 532	22385	5.46159	8.88656	0.913358	73.122
368	immunostain_ena 647+phaloidin 532	9206.44	1.37092	3.0757	0.976584	-16.6655
369	immunostain_ena 647+phaloidin 532	1436.39	0.796021	5.7507	0.910406	-62.2592
370	immunostain_ena 647+phaloidin 532	19162.3	1.52571	3.19251	0.969249	27.715
371	immunostain_ena 647+phaloidin 532	12411.7	1.39304	4.11866	0.987825	54.5542
372	immunostain_ena 647+phaloidin 532	13889.1	1.45937	3.98872	0.913953	32.8127
373	immunostain_ena 647+phaloidin 532	13810.4	1.63627	4.18069	0.967954	48.873
374	immunostain_ena 647+phaloidin 532	24835.2	1.7026	5.45489	0.95044	18.2361
375	immunostain_ena 647+phaloidin 532	11720.9	1.19403	3.47629	0.92836	-102.884
376	immunostain_ena 647+phaloidin 532	20914.5	2.34384	5.30766	0.968736	-27.6705
377	immunostain_ena 647+phaloidin 532	16529.8	1.81316	3.69936	0.916634	46.0124
378	immunostain_ena 647+phaloidin 532	2467.96	0.353787	6.09998	0.951832	37.2232
379	immunostain_ena 647+phaloidin 532	31354.8	2.8303	5.64826	0.941385	-2.81752
380	immunostain_ena 647+phaloidin 499	9493.89	0.641239	3.36755	0.960244	-4.06587
381	immunostain_ena 647+phaloidin 499	3399.74	1.41515	3.05283	0.868466	-27.5466
382	immunostain_ena 647+phaloidin 499	3836.22	0.928691	3.25521	0.94948	46.8095
383	immunostain_ena 647+phaloidin 498	13211	1.39304	3.36167	0.935236	0.918993
384	immunostain_ena 647+phaloidin 531	7586.43	1.59204	5.53776	0.950358	18.6388
385	immunostain_ena 647+phaloidin 531	14935.6	1.83527	3.5671	0.961527	11.5014
386	immunostain_ena 647+phaloidin 531	6201.3	0.995026	3.8823	0.870075	53.045
387	immunostain_ena 647+phaloidin 531	1444.53	0.353787	3.16987	0.955667	26.3741
388	immunostain_ena 647+phaloidin 531	14668.3	1.74682	4.68016	0.927188	-38.3435
389	immunostain_ena 647+phaloidin 531	4025.15	0.353787	4.47387	0.97108	63.4583
390	immunostain_ena 647+phaloidin 531	19366.5	1.56993	6.9085	0.912459	-16.3725
391	immunostain_ena 647+phaloidin 531	16865.5	0.995026	7.09743	0.921163	-28.8912
392	immunostain_ena 647+phaloidin 531	14195.7	1.08347	3.44562	0.925624	-87.1392
393	immunostain_ena 647+phaloidin 531	20826.4	4.62134	7.32952	0.98412	67.0045
394	immunostain_ena 647+phaloidin 531	17100	3.86955	4.92767	0.885259	22.6579
395	immunostain_ena 647+phaloidin 531	4809.77	0.641239	4.36768	0.931504	35.2056
396	immunostain_ena 647+phaloidin 531	14153.3	0.928691	7.37853	0.969255	81.2205
397	immunostain_ena 647+phaloidin 531	14977.8	1.03925	3.54922	0.969093	-79.7552
398	immunostain_ena 647+phaloidin 531	18663.6	1.63627	5.50551	0.931185	-17.1089
399	immunostain_ena 647+phaloidin 531	12904.1	1.96794	4.2237	0.965828	-53.2112
400	immunostain_ena 647+phaloidin 531	10356.4	1.23825	5.81968	0.86672	-77.1478
401	immunostain_ena 647+phaloidin 531	13730.8	2.41017	3.89344	0.925348	28.2799
402	immunostain_ena 647+phaloidin 531	12405.8	1.01714	5.67364	0.932767	-24.3394
403	immunostain_ena 647+phaloidin 531	10156.2	0.221117	3.02199	0.997589	53.1364
404	immunostain_ena 647+phaloidin 531	6914.44	0.862356	6.95936	0.770284	22.7465
405	immunostain_ena 647+phaloidin 531	6218.33	0.840244	3.06516	0.981144	-12.5645
406	immunostain_ena 647+phaloidin 531	20639.1	3.09564	4.5924	0.892408	1.73343
407	immunostain_ena 647+phaloidin 531	11453.5	1.17192	5.2065	0.974661	13.1225
408	immunostain_ena 647+phaloidin 531	18832.9	3.0293	4.02194	0.881944	-4.76264
409	immunostain_ena 647+phaloidin 531	7103.96	1.06136	3.10599	0.97767	16.2298
410	immunostain_ena 647+phaloidin 531	11981	1.56993	8.8592	0.958851	11.3067
411	immunostain_ena 647+phaloidin 531	9366.01	0.353787	6.25376	0.824926	106.148
412	immunostain_ena 647+phaloidin 531	6764.9	1.06136	3.07582	0.981322	-26.1499
413	immunostain_ena 647+phaloidin 531	11307.5	1.19403	3.37888	0.901937	-7.5583
414	immunostain_ena 647+phaloidin 531	6484.52	0.950803	3.22312	0.989519	-10.1551
415	immunostain_ena 647+phaloidin 531	6496.04	0.840244	4.83874	0.859154	-3.55484
416	immunostain_ena 647+phaloidin 493	8219.43	1.72471	3.62987	0.922433	28.4838
417	immunostain_ena 647+phaloidin 493	1497.71	0.26534	4.50311	0.765236	110.814
418	immunostain_ena 647+phaloidin 493	4755.44	0.928691	11.8454	0.868231	-55.3965
419	immunostain_ena 647+phaloidin 493	20097.5	1.99005	4.64104	0.913904	312.894
420	immunostain_ena 647+phaloidin 492	4031.36	0.950803	6.41111	0.844795	-28.4501
421	immunostain_ena 647+phaloidin 492	4512.46	2.14483	6.30252	0.815477	0.662305
422	immunostain_ena 647+phaloidin 492	19316.4	1.74682	5.40323	0.886059	179.903
423	immunostain_ena 647+phaloidin 492	12279.4	2.01216	3.7071	0.84809	-37.9908
424	immunostain_ena 647+phaloidin 495	3369.7	1.39304	6.10842	0.89398	0.192674
425	immunostain_ena 647+phaloidin 495	5361.94	0.199005	4.67669	0.979295	23.6111
426	immunostain_ena 647+phaloidin 495	24093.3	3.13986	4.67387	0.928437	267.938
427	immunostain_ena 647+phaloidin 495	25135	1.68049	7.83706	0.942229	845.096
428	immunostain_ena 647+phaloidin 494	7894.08	1.61415	3.58808	0.972823	11.2156
429	immunostain_ena 647+phaloidin 494	2820.14	0.906579	3.81964	0.877467	-34.5126
430	immunostain_ena 647+phaloidin 494	5302.81	0.840244	11.6221	0.883432	67.6894
431	immunostain_ena 647+phaloidin 494	2549.21	0.707574	3.01902	0.993546	-8.92964
432	immunostain_ena 647+phaloidin 494	19992.4	1.92372	4.57879	0.926329	245.794
433	immunostain_ena 647+phaloidin 527	9863.28	1.1277	5.19219	0.984047	105.712
434	immunostain_ena 647+phaloidin 527	15059.3	3.86955	6.19219	0.976669	304.82
435	immunostain_ena 647+phaloidin 527	18602.2	1.7026	5.34439	0.985923	307.244
436	immunostain_ena 647+phaloidin 527	9991.18	1.48148	4.2356	0.827088	68.376
437	immunostain_ena 647+phaloidin 527	18153	3.67054	3.20138	0.655076	151.055
438	immunostain_ena 647+phaloidin 527	10029.4	2.21117	5.45188	0.831148	96.5779
439	immunostain_ena 647+phaloidin 527	17025.5	1.06136	3.45047	0.976117	103.948
440	immunostain_ena 647+phaloidin 527	10919.4	1.37092	3.30039	0.926676	297.626
441	immunostain_ena 647+phaloidin 527	7510.42	0.751797	6.53751	0.880825	101.799
442	immunostain_ena 647+phaloidin 527	20877.3	1.65838	5.93046	0.935034	342.072
443	immunostain_ena 647+phaloidin 527	23963.6	2.21117	3.35999	0.964563	382.546
444	immunostain_ena 647+phaloidin 527	12149.1	1.52571	3.72522	0.965487	160.013
445	immunostain_ena 647+phaloidin 527	10808.9	1.23825	3.05428	0.993028	98.4379
446	immunostain_ena 647+phaloidin 527	13465.8	1.79105	6.91237	0.815372	-14.8435
447	immunostain_ena 647+phaloidin 527	21376.1	1.17192	7.05672	0.86321	91.7594
448	immunostain_ena 647+phaloidin 527	5888.78	1.03925	3.29805	0.919631	105.397
449	immunostain_ena 647+phaloidin 527	6452.27	1.19403	4.60469	0.703831	35.9786
450	immunostain_ena 647+phaloidin 527	10902	1.50359	3.22292	0.968931	98.4865
451	immunostain_ena 647+phaloidin 527	15529.6	1.21614	3.02199	0.995159	92.4931
452	immunostain_ena 647+phaloidin 527	7624.9	2.6534	3.99888	0.916169	82.0854
453	immunostain_ena 647+phaloidin 527	18076.1	2.63129	8.99148	0.950661	216.795
454	immunostain_ena 647+phaloidin 527	33822.1	3.29464	9.40379	0.865437	402.796
455	immunostain_ena 647+phaloidin 527	20615.2	1.50359	5.84393	0.961756	106.259
456	immunostain_ena 647+phaloidin 527	6218.38	0.751797	3.08703	0.976571	60.4938
457	immunostain_ena 647+phaloidin 527	10549.6	1.26037	4.28763	0.934205	71.182
458	immunostain_ena 647+phaloidin 527	12973.9	2.52073	3.07582	0.981322	175.151
459	immunostain_ena 647+phaloidin 527	18974.7	1.83527	5.34731	0.984589	185.034
460	immunostain_ena 647+phaloidin 527	14248.3	0.641239	3.28986	0.95672	7.36233
461	immunostain_ena 647+phaloidin 527	22539.8	3.05141	6.90326	0.955609	298.728
462	immunostain_ena 647+phaloidin 527	9934.24	1.08347	3.34195	0.906458	192.091
463	immunostain_ena 647+phaloidin 527	16107.8	1.79105	9.88679	0.958718	525.408
464	immunostain_ena 647+phaloidin 527	9968.55	1.19403	3.26064	0.978134	122.313
465	immunostain_ena 647+phaloidin 527	22107.6	2.60918	3.0757	0.990841	507.549
466	immunostain_ena 647+phaloidin 527	10630.9	3.31675	4.25811	0.849697	78.222
467	immunostain_ena 647+phaloidin 527	10044.5	0.950803	4.48093	0.978594	110.786
468	immunostain_ena 647+phaloidin 527	2568.75	0.552792	3.80538	0.945148	12.6614
469	immunostain_ena 647+phaloidin 527	6703.83	0.995026	4.62789	0.885812	90.3368
470	immunostain_ena 647+phaloidin 527	10711.8	1.26037	3.81581	0.936097	106.412
471	immunostain_ena 647+phaloidin 527	8694.5	1.21614	4.1489	0.977343	99.2247
472	immunostain_ena 647+phaloidin 527	16916.5	3.9801	3.47791	0.897893	157.639
473	immunostain_ena 647+phaloidin 527	2094.56	0.199005	3.15075	0.738568	89.8222
474	immunostain_ena 647+phaloidin 527	15202.5	1.10558	7.27582	0.887353	53.8686
475	immunostain_ena 647+phaloidin 527	13649.8	1.30459	3.15982	0.978145	92.8679
476	immunostain_ena 647+phaloidin 527	23028.6	1.61415	6.06574	0.99522	269.905
477	immunostain_ena 647+phaloidin 527	8653.2	1.50359	3.23178	0.957472	14.2835
478	immunostain_ena 647+phaloidin 527	10761.8	0.950803	3.20585	0.958503	42.238
479	immunostain_ena 647+phaloidin 527	2694.34	0.928691	5.01491	0.943087	23.6497
480	immunostain_ena 647+phaloidin 527	9815.8	0.840244	3.09757	0.969691	12.8936
481	immunostain_ena 647+phaloidin 527	6312.06	1.1277	3.28065	0.933355	71.1197
482	immunostain_ena 647+phaloidin 527	9094.79	1.50359	3.70021	0.99419	91.6609
483	immunostain_ena 647+phaloidin 527	11514.8	1.34881	5.80146	0.955825	0.023324
484	immunostain_ena 647+phaloidin 505	8235.3	1.52571	3.14879	0.955086	53.9495
485	immunostain_ena 647+phaloidin 505	8261.09	1.26037	4.05474	0.989902	9.58008
486	immunostain_ena 647+phaloidin 505	2906.8	0.619127	5.37525	0.789074	34.6696
487	immunostain_ena 647+phaloidin 505	3314.09	0.862356	3.79358	0.807155	-22.2388
488	immunostain_ena 647+phaloidin 505	8418.52	2.36595	4.38877	0.951473	-10.9495
489	immunostain_ena 647+phaloidin 505	4293.07	0.663351	3.02494	0.940319	-63.269
490	immunostain_ena 647+phaloidin 505	3656.56	1.3267	3.2875	0.969087	101.137
491	immunostain_ena 647+phaloidin 505	3665.81	0.796021	3.09758	0.97443	161.506
492	immunostain_ena 647+phaloidin 526	16884.7	1.43726	3.60994	0.950118	162.269
493	immunostain_ena 647+phaloidin 526	18303.3	2.76396	5.59749	0.931924	295.614
494	immunostain_ena 647+phaloidin 526	10690.6	1.54782	3.2338	0.96895	45.2788
495	immunostain_ena 647+phaloidin 526	10507.5	3.07352	3.48243	0.962435	113.829
496	immunostain_ena 647+phaloidin 526	9130.78	1.50359	3.51796	0.948954	160.912
497	immunostain_ena 647+phaloidin 526	6870.9	1.10558	4.51761	0.929014	140.498
498	immunostain_ena 647+phaloidin 526	6078.16	1.10558	4.09769	0.984889	6.17484
499	immunostain_ena 647+phaloidin 526	7838.29	1.06136	3.28348	0.914786	189.308
500	immunostain_ena 647+phaloidin 526	11149.7	1.39304	3.40328	0.983847	136.777
501	immunostain_ena 647+phaloidin 526	6839.1	1.3267	3.10845	0.976896	39.4392
502	immunostain_ena 647+phaloidin 526	6878.26	1.19403	4.06832	0.886327	-19.7187
503	immunostain_ena 647+phaloidin 526	6595.58	1.17192	3.20216	0.982922	70.6869
504	immunostain_ena 647+phaloidin 526	4289.35	0.818133	3.53821	0.962061	-52.148
505	immunostain_ena 647+phaloidin 526	16581.1	1.30459	4.3943	0.947862	118.089
506	immunostain_ena 647+phaloidin 526	19718.1	1.74682	6.74627	0.910969	282.854
507	immunostain_ena 647+phaloidin 526	10459.8	1.34881	3.43444	0.920525	56.238
508	immunostain_ena 647+phaloidin 526	9489.03	0.950803	5.68071	0.946925	80.0626
509	immunostain_ena 647+phaloidin 526	8380.25	1.59204	3.19949	0.966018	84.8672
510	immunostain_ena 647+phaloidin 526	21997.9	2.60918	6.60615	0.983506	355.381
511	immunostain_ena 647+phaloidin 526	19235	1.76894	5.28763	0.978486	299.833
512	immunostain_ena 647+phaloidin 526	14724.8	1.50359	8.39498	0.948764	290.448
513	immunostain_ena 647+phaloidin 526	10650	0.928691	7.22134	0.885469	187.589
514	immunostain_ena 647+phaloidin 526	7437.03	0.840244	3.09758	0.9978	35.3984
515	immunostain_ena 647+phaloidin 526	9024.6	1.39304	3.47728	0.892949	9.57966
516	immunostain_ena 647+phaloidin 526	12929.3	1.83527	4.53777	0.929519	221.785
517	immunostain_ena 647+phaloidin 526	9328.26	2.58707	3.05428	0.993028	216.944
518	immunostain_ena 647+phaloidin 526	19013	1.81316	5.71717	0.888372	280.762
519	immunostain_ena 647+phaloidin 526	3354.53	0.751797	3.05474	0.99764	5.55795
520	immunostain_ena 647+phaloidin 526	9950.11	1.08347	3.39323	0.987734	75.7347
521	immunostain_ena 647+phaloidin 526	6693.88	1.08347	4.62275	0.930398	-2.88126
522	immunostain_ena 647+phaloidin 526	7485.53	1.28248	3.99579	0.877516	137.807
523	immunostain_ena 647+phaloidin 526	15476.1	1.03925	6.94095	0.955717	265.654
524	immunostain_ena 647+phaloidin 526	13394.2	1.72471	3.44782	0.974962	126.43
525	immunostain_ena 647+phaloidin 526	25680.1	1.94583	8.44403	0.954751	374.28
526	immunostain_ena 647+phaloidin 526	13439	1.96794	5.79829	0.958066	220.966
527	immunostain_ena 647+phaloidin 526	17326.9	1.10558	5.60339	0.937349	207.723
528	immunostain_ena 647+phaloidin 526	3556.79	0.442234	3.20727	0.975865	83.2551
529	immunostain_ena 647+phaloidin 526	3507.57	0.928691	3.07342	0.872095	108.882
530	immunostain_ena 647+phaloidin 526	8143.39	1.39304	4.84927	0.964149	152.986
531	immunostain_ena 647+phaloidin 526	20967.5	2.49862	8.88407	0.956314	498.425
532	immunostain_ena 647+phaloidin 526	13128.6	1.39304	6.42686	0.834105	185.368
533	immunostain_ena 647+phaloidin 526	5996.28	0.862356	3.11604	0.982661	76.0665
534	immunostain_ena 647+phaloidin 526	10058.1	1.30459	3.13422	0.773643	111.719
535	immunostain_ena 647+phaloidin 526	14062.4	1.08347	4.46049	0.964244	99.8717
536	immunostain_ena 647+phaloidin 526	16034.7	1.43726	7.34047	0.968138	138.118
537	immunostain_ena 647+phaloidin 504	4223.27	1.06136	4.55424	0.902843	-34.0012
538	immunostain_ena 647+phaloidin 504	5010.46	1.83527	3.45619	0.894267	-19.2937
539	immunostain_ena 647+phaloidin 504	3141.82	0.751797	5.45278	0.91737	21.6734
540	immunostain_ena 647+phaloidin 504	6569.44	0.995026	6.29708	0.89753	65.4276
541	immunostain_ena 647+phaloidin 504	4259.2	1.01714	3.94112	0.847065	115.231
542	immunostain_ena 647+phaloidin 504	1229.42	0.464345	3.49941	0.953986	171.533
543	immunostain_ena 647+phaloidin 504	3362.79	0.884468	12.3021	0.749828	1.43668
544	immunostain_ena 647+phaloidin 504	21527.3	0.862356	4.5424	0.930877	189.029
545	immunostain_ena 647+phaloidin 504	26539	0.862356	3.60492	0.896185	91.9681
546	immunostain_ena 647+phaloidin 504	3923.46	1.3267	9.88596	0.815495	25.3792
547	immunostain_ena 647+phaloidin 504	4257.17	0.950803	3.63646	0.924385	6.2173
548	immunostain_ena 647+phaloidin 504	4683.13	0.796021	3.67788	0.95251	-5.76667
549	immunostain_ena 647+phaloidin 504	2616.77	0.375899	4.55066	0.917625	-11.8871
550	immunostain_ena 647+phaloidin 504	2235.1	0.641239	12.2252	0.87157	-42.8496
551	immunostain_ena 647+phaloidin 504	6220.54	1.03925	4.26002	0.949929	49.9365
552	immunostain_ena 647+phaloidin 504	4484.73	0.619127	3.89028	0.818933	-19.6054
553	immunostain_ena 647+phaloidin 504	5465.72	1.10558	7.4437	0.854126	-101.004
554	immunostain_ena 647+phaloidin 504	3539.83	0.641239	9.95803	0.944805	28.0286
555	immunostain_ena 647+phaloidin 504	3673.7	0.884468	10.2483	0.802167	78.1034
556	immunostain_ena 647+phaloidin 504	4201.64	1.61415	3.23178	0.968464	26.8566
557	immunostain_ena 647+phaloidin 504	2751.99	0.995026	7.81835	0.794294	-44.3511
558	immunostain_ena 647+phaloidin 504	4252.1	1.41515	3.05448	0.739752	2.81225
559	immunostain_ena 647+phaloidin 504	5341.57	0.597016	4.69592	0.91371	85.7281
560	immunostain_ena 647+phaloidin 504	1648.39	0.420122	5.74149	0.927908	-53.6308
561	immunostain_ena 647+phaloidin 504	3942.61	1.7026	3.83721	0.939708	88.6959
562	immunostain_ena 647+phaloidin 504	3014.58	1.23825	3.31166	0.905889	-14.8744
563	immunostain_ena 647+phaloidin 504	4681.25	1.01714	3.53551	0.852694	165.922
564	immunostain_ena 647+phaloidin 504	7240.59	0.796021	3.24422	0.969096	-6.14164
565	immunostain_ena 647+phaloidin 504	4231.65	1.17192	6.28615	0.818969	-39.1766
566	immunostain_ena 647+phaloidin 504	4525.48	0.729686	4.35574	0.939656	56.3388
567	immunostain_ena 647+phaloidin 507	4390.83	0.442234	8.06339	0.80238	-104.747
568	immunostain_ena 647+phaloidin 507	2185.93	0.442234	4.46302	0.911605	74.6884
569	immunostain_ena 647+phaloidin 507	1787.39	0.796021	5.12135	0.825644	70.87
570	immunostain_ena 647+phaloidin 507	4844.96	1.03925	4.35207	0.952168	23.821
571	immunostain_ena 647+phaloidin 507	13450.3	1.3267	4.45951	0.90927	103.811
572	immunostain_ena 647+phaloidin 507	3352.44	2.03428	3.74237	0.803598	1.54768
573	immunostain_ena 647+phaloidin 507	18292.9	1.54782	6.8518	0.909971	485.073
574	immunostain_ena 647+phaloidin 507	2247.82	0.508569	3.67897	0.913704	122.82
575	immunostain_ena 647+phaloidin 507	12752.3	1.59204	3.56315	0.922875	126.765
576	immunostain_ena 647+phaloidin 507	5771.18	1.21614	6.78588	0.981235	226.874
577	immunostain_ena 647+phaloidin 507	11900.1	1.3267	4.0312	0.774654	47.1094
578	immunostain_ena 647+phaloidin 507	3512.57	0.663351	4.47773	0.92306	-66.7212
579	immunostain_ena 647+phaloidin 507	7760.4	1.14981	4.94349	0.84631	72.1188
580	immunostain_ena 647+phaloidin 507	4438.9	0.751797	4.77566	0.783407	20.8263
581	immunostain_ena 647+phaloidin 507	15368.6	2.12272	4.88947	0.820343	214.814
582	immunostain_ena 647+phaloidin 507	877.017	0.26534	3.65702	0.906511	85.5
583	immunostain_ena 647+phaloidin 507	2845.29	0.685462	4.59577	0.881125	33.7269
584	immunostain_ena 647+phaloidin 507	9623.91	2.21117	4.90868	0.89895	65.7369
585	immunostain_ena 647+phaloidin 507	8305.73	1.19403	3.47644	0.989381	162.731
586	immunostain_ena 647+phaloidin 507	2158.97	0.39801	4.01691	0.764971	-124.168
587	immunostain_ena 647+phaloidin 507	7529.43	0.818133	4.36918	0.770869	41.3299
588	immunostain_ena 647+phaloidin 507	7748.12	1.68049	3.47231	0.96524	187.446
589	immunostain_ena 647+phaloidin 507	7753.99	1.1277	5.64984	0.90854	107.029
590	immunostain_ena 647+phaloidin 507	9951.76	2.10061	5.4783	0.754959	102.237
591	immunostain_ena 647+phaloidin 507	4185.18	0.773909	3.98701	0.775207	-2.88237
592	immunostain_ena 647+phaloidin 507	10091.6	1.59204	7.35126	0.892801	110.859
593	immunostain_ena 647+phaloidin 507	19368.9	1.50359	4.98364	0.972176	108.149
594	immunostain_ena 647+phaloidin 507	11863.2	1.23825	3.44846	0.896272	116.029
595	immunostain_ena 647+phaloidin 507	15326.3	1.19403	9.56792	0.842602	152.284
596	immunostain_ena 647+phaloidin 507	7649.66	1.06136	4.50565	0.967613	33.1561
597	immunostain_ena 647+phaloidin 507	8836.15	1.37092	4.97299	0.89535	81.4705
598	immunostain_ena 647+phaloidin 507	11579.6	1.50359	5.11317	0.976992	65.5636
599	immunostain_ena 647+phaloidin 507	9820.92	2.10061	4.37741	0.97454	92.8938
600	immunostain_ena 647+phaloidin 507	10281.3	1.14981	6.39248	0.812705	71.0648
601	immunostain_ena 647+phaloidin 507	9604.89	1.37092	3.87671	0.930134	33.2728
602	immunostain_ena 647+phaloidin 507	7995.52	1.26037	4.4767	0.697565	36.7494
603	immunostain_ena 647+phaloidin 507	4275.07	1.19403	6.02579	0.853285	99.4489
604	immunostain_ena 647+phaloidin 507	5836.74	0.906579	4.3328	0.94463	15.8962
605	immunostain_ena 647+phaloidin 507	10889.4	2.23328	4.32497	0.950702	49.5126
606	immunostain_ena 647+phaloidin 507	9353.54	1.59204	3.84618	0.952543	4.80556
607	immunostain_ena 647+phaloidin 507	11641.8	1.76894	5.989	0.939764	76.596
608	immunostain_ena 647+phaloidin 507	8495.17	1.06136	4.64679	0.8808	80.5601
609	immunostain_ena 647+phaloidin 507	3016.78	0.597016	5.14474	0.969274	79.638
610	immunostain_ena 647+phaloidin 507	1947.12	0.39801	5.17796	0.893767	-124.32
611	immunostain_ena 647+phaloidin 507	9749.82	2.54284	7.21754	0.855962	70.4403
612	immunostain_ena 647+phaloidin 507	10440.8	1.76894	4.62682	0.931799	141.398
613	immunostain_ena 647+phaloidin 507	4800.64	0.508569	3.54073	0.873926	-52.5867
614	immunostain_ena 647+phaloidin 507	10215.9	1.30459	4.64646	0.91811	384.802
615	immunostain_ena 647+phaloidin 507	2852.79	0.530681	4.95588	0.879707	160.88
616	immunostain_ena 647+phaloidin 507	10183.7	1.63627	5.77975	0.940251	-22.6281
617	immunostain_ena 647+phaloidin 507	9660.46	0.928691	3.15887	0.950872	129.275
618	immunostain_ena 647+phaloidin 507	2731.73	0.796021	4.12986	0.971229	131.891
619	immunostain_ena 647+phaloidin 507	10530	1.08347	4.30143	0.93313	163.745
620	immunostain_ena 647+phaloidin 507	6897.85	1.21614	3.53966	0.96075	228.299
621	immunostain_ena 647+phaloidin 507	3047.2	1.63627	3.48666	0.980933	74.2278
622	immunostain_ena 647+phaloidin 507	6847.36	0.818133	4.09803	0.979446	160.933
623	immunostain_ena 647+phaloidin 507	4445.51	0.796021	4.69438	0.935707	-19.3333
624	immunostain_ena 647+phaloidin 507	2538.9	0.796021	3.73971	0.837869	147.163
625	immunostain_ena 647+phaloidin 507	7238.24	1.43726	6.63614	0.94434	156.69
626	immunostain_ena 647+phaloidin 507	2227.52	1.43726	7.3957	0.813272	87.7746
627	immunostain_ena 647+phaloidin 507	12633.3	0.751797	4.38125	0.943998	93.1053
628	immunostain_ena 647+phaloidin 507	1763.75	0.442234	3.35642	0.920849	-141.558
629	immunostain_ena 647+phaloidin 507	6954.46	1.03925	5.68652	0.965632	-19.0009
630	immunostain_ena 647+phaloidin 507	8070.04	0.751797	3.11772	0.977489	37.0821
631	immunostain_ena 647+phaloidin 507	6531.05	0.906579	6.0559	0.915666	155.942
632	immunostain_ena 647+phaloidin 507	3194.2	0.199005	6.65929	0.815149	322.517
633	immunostain_ena 647+phaloidin 507	5339.51	0.751797	3.15095	0.975206	-63.8206
634	immunostain_ena 647+phaloidin 507	7738.58	1.79105	3.54054	0.911514	96.7149
635	immunostain_ena 647+phaloidin 507	4585.51	1.03925	6.53537	0.775819	4.68373
636	immunostain_ena 647+phaloidin 507	7406.53	1.74682	9.73237	0.827095	146.427
637	immunostain_ena 647+phaloidin 507	2621.25	0.486457	4.62354	0.661484	-210.899
638	immunostain_ena 647+phaloidin 507	8300.97	1.26037	3.18074	0.993947	21.2942
639	immunostain_ena 647+phaloidin 507	1115.5	0.796021	9.73346	0.913367	78.1511
640	immunostain_ena 647+phaloidin 507	8057.57	0.950803	4.11866	0.97454	224.543
641	immunostain_ena 647+phaloidin 507	4880.64	1.19403	4.20344	0.980746	-92.2535
642	immunostain_ena 647+phaloidin 507	14710.4	1.54782	6.89318	0.940327	270.113
643	immunostain_ena 647+phaloidin 507	5487.15	0.906579	4.44221	0.915876	60.5021
644	immunostain_ena 647+phaloidin 507	4339.39	0.773909	4.03594	0.891156	-45.5967
645	immunostain_ena 647+phaloidin 507	3216.57	0.26534	3.10599	0.984678	-99.9167
646	immunostain_ena 647+phaloidin 507	6808.63	0.840244	3.12786	0.970833	144.594
647	immunostain_ena 647+phaloidin 507	16687.6	1.37092	7.67513	0.835814	265.568
648	immunostain_ena 647+phaloidin 507	757.311	0.199005	6.2347	0.803735	-109.322
649	immunostain_ena 647+phaloidin 507	5933.41	0.972914	3.36094	0.929141	128.886
650	immunostain_ena 647+phaloidin 507	8311.62	1.30459	4.50062	0.913002	173.116
651	immunostain_ena 647+phaloidin 507	9926.5	0.995026	3.0867	0.99317	41.764
652	immunostain_ena 647+phaloidin 507	5939.66	0.331675	4.55121	0.938221	32.2778
653	immunostain_ena 647+phaloidin 507	11316.3	0.574904	8.42308	0.900871	137.755
654	immunostain_ena 647+phaloidin 529	9224.86	1.41515	4.73339	0.908652	33.476
655	immunostain_ena 647+phaloidin 529	11419.3	1.92372	3.37695	0.965761	-8.83212
656	immunostain_ena 647+phaloidin 529	27454.1	3.00719	6.06598	0.872781	83.3074
657	immunostain_ena 647+phaloidin 529	4074.36	3.11775	3.15982	0.964465	-17.1675
658	immunostain_ena 647+phaloidin 529	18863.6	3.07352	9.46197	0.960735	38.6515
659	immunostain_ena 647+phaloidin 529	10900.1	1.83527	3.14879	0.991743	-7.39866
660	immunostain_ena 647+phaloidin 529	13339.6	1.94583	6.41576	0.971816	-24.6361
661	immunostain_ena 647+phaloidin 529	12674.2	1.3267	3.8903	0.86153	-5.26873
662	immunostain_ena 647+phaloidin 529	23740	1.37092	6.70899	0.953089	-10.3677
663	immunostain_ena 647+phaloidin 529	10827.6	1.01714	5.39718	0.956247	83.7873
664	immunostain_ena 647+phaloidin 529	6639.19	1.50359	3.1784	0.972425	-11.0619
665	immunostain_ena 647+phaloidin 529	15053	1.48148	5.16112	0.976038	95.6455
666	immunostain_ena 647+phaloidin 529	8801.72	1.37092	7.78209	0.830504	31.4752
667	immunostain_ena 647+phaloidin 529	19030.8	1.96794	5.64363	0.935503	-53.8969
668	immunostain_ena 647+phaloidin 529	8426.07	1.17192	3.48114	0.944615	-66.8096
669	immunostain_ena 647+phaloidin 529	18374.3	1.59204	6.90196	0.955789	-61.9891
670	immunostain_ena 647+phaloidin 529	12558	1.87949	3.70056	0.947524	6.54363
671	immunostain_ena 647+phaloidin 529	8200.12	0.685462	3.94952	0.861871	-24.7883
672	immunostain_ena 647+phaloidin 529	21668.1	1.01714	10.7562	0.818617	53.4402
673	immunostain_ena 647+phaloidin 529	6241.81	0.972914	3.88131	0.899328	11.9276
674	immunostain_ena 647+phaloidin 529	6579.01	0.818133	3.09758	0.9978	139.193
675	immunostain_ena 647+phaloidin 529	6698.13	0.751797	3.0867	0.995504	167.923
676	immunostain_ena 647+phaloidin 529	14078.9	1.59204	3.71905	0.842525	6.5799
677	immunostain_ena 647+phaloidin 529	13430.7	1.39304	3.12953	0.981879	-21.3856
678	immunostain_ena 647+phaloidin 529	14995.7	1.72471	4.77212	0.910387	-67.0972
679	immunostain_ena 647+phaloidin 529	15114.5	1.06136	3.31978	0.957573	-54.1468
680	immunostain_ena 647+phaloidin 529	12274.5	1.10558	6.43528	0.902246	-50.9311
681	immunostain_ena 647+phaloidin 529	11088.5	0.972914	3.75024	0.980926	-113.27
682	immunostain_ena 647+phaloidin 529	18803.5	1.79105	6.4452	0.95562	-21.4568
683	immunostain_ena 647+phaloidin 529	16213.4	1.76894	6.35654	0.962283	73.25
684	immunostain_ena 647+phaloidin 529	10286.8	1.10558	3.45563	0.959341	-0.0235019
685	immunostain_ena 647+phaloidin 529	15280.2	2.49862	4.90087	0.942347	-25.7122
686	immunostain_ena 647+phaloidin 529	11304.3	3.36098	6.15058	0.976116	64.0071
687	immunostain_ena 647+phaloidin 528	1590.12	0.508569	5.92008	0.888629	34.3091
688	immunostain_ena 647+phaloidin 528	7624.73	2.23328	3.31127	0.933406	-18.8763
689	immunostain_ena 647+phaloidin 528	21721	1.41515	3.68297	0.941721	153.709
690	immunostain_ena 647+phaloidin 528	15499.3	1.06136	3.2681	0.963089	83.4334
691	immunostain_ena 647+phaloidin 528	3457.31	0.597016	4.25599	0.973037	177.771
692	immunostain_ena 647+phaloidin 528	18670.9	1.41515	4.20161	0.781837	130.552
693	immunostain_ena 647+phaloidin 528	17967.6	1.50359	3.40377	0.983705	151.82
694	immunostain_ena 647+phaloidin 528	6732.58	0.751797	4.34926	0.97041	74.3602
695	immunostain_ena 647+phaloidin 528	16939.8	0.972914	3.56265	0.967242	312.495
696	immunostain_ena 647+phaloidin 528	13378.1	1.68049	3.63262	0.892174	233.355
697	immunostain_ena 647+phaloidin 528	11383.4	1.34881	3.16987	0.976172	110.179
698	immunostain_ena 647+phaloidin 528	13753.5	2.12272	3.88131	0.876181	137.42
699	immunostain_ena 647+phaloidin 528	5818.13	1.01714	3.37099	0.978469	71.001
700	immunostain_ena 647+phaloidin 528	7165.14	1.19403	3.14879	0.973587	137.8
701	immunostain_ena 647+phaloidin 528	18559.4	1.74682	7.09939	0.98379	265.011
702	immunostain_ena 647+phaloidin 528	13296.8	1.94583	4.4019	0.796558	90.3765
703	immunostain_ena 647+phaloidin 528	23652.7	2.89663	3.41148	0.922611	315.514
704	immunostain_ena 647+phaloidin 528	9805.12	1.37092	3.3018	0.994903	62.7295
705	immunostain_ena 647+phaloidin 528	11195	1.26037	5.34146	0.951267	110.131
706	immunostain_ena 647+phaloidin 528	7482.53	2.0785	3.55208	0.994207	64.3647
707	immunostain_ena 647+phaloidin 528	13943.7	1.72471	4.22403	0.98858	109.934
708	immunostain_ena 647+phaloidin 528	13517.6	2.52073	4.06025	0.848701	175.584
709	immunostain_ena 647+phaloidin 528	6319.43	0.707574	4.71843	0.930939	57.8359
710	immunostain_ena 647+phaloidin 528	9627.2	2.8303	3.99215	0.753319	91.6994
711	immunostain_ena 647+phaloidin 528	14640.6	1.3267	6.75863	0.929572	143.743
712	immunostain_ena 647+phaloidin 528	3163.69	0.552792	4.78536	0.903605	-57.3588
713	immunostain_ena 647+phaloidin 528	13979.6	1.37092	4.25808	0.921979	67.8894
714	immunostain_ena 647+phaloidin 528	16907.6	1.74682	5.59835	0.976514	439.867
715	immunostain_ena 647+phaloidin 528	16464.4	0.552792	4.04386	0.994606	260.418
716	immunostain_ena 647+phaloidin 506	7457.63	1.08347	6.62468	0.918554	-46.9716
717	immunostain_ena 647+phaloidin 506	16884	1.68049	5.10796	0.835958	-38.3065
718	immunostain_ena 647+phaloidin 506	814.359	0.26534	7.89274	0.889488	-103.077
719	immunostain_ena 647+phaloidin 506	7021.66	0.796021	3.36684	0.952415	77.5833
720	immunostain_ena 647+phaloidin 506	15203.8	1.21614	3.41605	0.948736	283.064
721	immunostain_ena 647+phaloidin 506	5688.15	1.52571	4.62172	0.903516	117.978
722	immunostain_ena 647+phaloidin 506	12436.3	1.34881	13.04	0.843636	490.961
723	immunostain_ena 647+phaloidin 506	5281.11	1.28248	4.44308	0.903381	100.913
724	immunostain_ena 647+phaloidin 506	10974	0.796021	4.53875	0.786995	-19.7972
725	immunostain_ena 647+phaloidin 506	1582.16	0.751797	3.0626	0.913401	208.225
726	immunostain_ena 647+phaloidin 506	5502.96	0.950803	3.46442	0.949174	61.3591
727	immunostain_ena 647+phaloidin 506	3716.32	0.995026	3.02221	0.941168	-17.56
728	immunostain_ena 647+phaloidin 506	1425.16	0.442234	3.60234	0.948534	-97.8
729	immunostain_ena 647+phaloidin 506	1248.71	0.26534	3.46815	0.875575	-7.40646
730	immunostain_ena 647+phaloidin 506	5539.44	0.574904	8.25684	0.795901	-2.81778
731	immunostain_ena 647+phaloidin 506	1918.14	0.199005	4.36678	0.94922	-7.86111
732	immunostain_ena 647+phaloidin 506	12243.2	1.96794	7.15279	0.965882	91.9034
733	immunostain_ena 647+phaloidin 506	11463	0.906579	8.16556	0.901016	56.9181
734	immunostain_ena 647+phaloidin 506	14772	1.65838	6.07396	0.823914	121.751
735	immunostain_ena 647+phaloidin 506	1341.87	0.928691	5.8338	0.860102	12.4699
736	immunostain_ena 647+phaloidin 506	10083.4	2.52073	4.07877	0.917259	214.799
737	immunostain_ena 647+phaloidin 506	8814.28	2.2775	8.72999	0.833937	176.346
738	immunostain_ena 647+phaloidin 506	9712.94	1.14981	3.23842	0.999588	21.7675
739	immunostain_ena 647+phaloidin 506	10044.6	0.950803	4.06574	0.986547	162.599
740	immunostain_ena 647+phaloidin 506	5072.37	1.41515	4.14422	0.767076	6.3522
741	immunostain_ena 647+phaloidin 506	7231.26	1.19403	3.16149	0.963954	5.72716
742	immunostain_ena 647+phaloidin 506	11201	1.21614	4.31544	0.977057	-5.0014
743	immunostain_ena 647+phaloidin 506	5047.55	0.906579	7.12835	0.878392	59.445
744	immunostain_ena 647+phaloidin 506	3953.88	0.707574	7.30133	0.842946	39.9081
745	immunostain_ena 647+phaloidin 506	9678.64	0.950803	4.36025	0.94793	175.672
746	immunostain_ena 647+phaloidin 506	864.35	0.442234	6.97339	0.861734	68.2318
747	immunostain_ena 647+phaloidin 506	11242.1	1.06136	6.09281	0.879837	283.749
748	immunostain_ena 647+phaloidin 506	14174.9	2.16695	6.87903	0.891817	232.259
749	immunostain_ena 647+phaloidin 506	6571.29	1.37092	5.25591	0.986817	110.694
750	immunostain_ena 647+phaloidin 506	18289.1	2.32173	3.56125	0.973012	290.074
751	immunostain_ena 647+phaloidin 506	9939.13	1.1277	3.41944	0.616375	89.9727
752	immunostain_ena 647+phaloidin 506	7260.3	1.41515	6.14138	0.817742	171.317
753	immunostain_ena 647+phaloidin 506	7408.59	0.486457	10.7678	0.871694	67.2273
754	immunostain_ena 647+phaloidin 506	8915.71	0.928691	10.9437	0.929794	190.042
755	immunostain_ena 647+phaloidin 506	12338.6	1.21614	3.6471	0.858177	20.3737
756	immunostain_ena 647+phaloidin 506	6445.67	1.61415	3.75843	0.978789	212.408
757	immunostain_ena 647+phaloidin 506	11483.9	1.39304	10.3627	0.91581	201.627
758	immunostain_ena 647+phaloidin 506	5050.18	1.30459	3.27897	0.955601	33.7647
759	immunostain_ena 647+phaloidin 506	4806.2	1.06136	4.19797	0.797602	49.565
760	immunostain_ena 647+phaloidin 506	7086.13	0.862356	12.364	0.770492	-3.18287
761	immunostain_ena 647+phaloidin 506	8965.79	0.530681	3.80967	0.812232	263.458
762	immunostain_ena 647+phaloidin 506	7517.32	1.72471	3.77261	0.913411	104.519
763	immunostain_ena 647+phaloidin 506	3232.97	0.26534	3.52955	0.788067	205.071
764	immunostain_ena 647+phaloidin 506	1894.08	1.01714	5.15495	0.795022	121.924
765	immunostain_ena 647+phaloidin 506	9794.59	1.26037	8.29818	0.864799	55.173
766	immunostain_ena 647+phaloidin 506	15060.3	3.73688	5.13455	0.937807	263.165
767	immunostain_ena 647+phaloidin 506	8089.72	0.818133	8.60309	0.790961	374.86
768	immunostain_ena 647+phaloidin 506	7244.75	1.1277	3.10766	0.986471	184.434
769	immunostain_ena 647+phaloidin 506	6189.6	0.729686	7.08391	0.876896	96.6633
770	immunostain_ena 647+phaloidin 506	10932	1.72471	3.13949	0.856366	-0.692116
771	immunostain_ena 647+phaloidin 506	9004.75	1.01714	7.42809	0.861986	22.0334
772	immunostain_ena 647+phaloidin 506	8941.05	2.69763	6.54289	0.963445	148.777
773	immunostain_ena 647+phaloidin 506	6799.96	1.17192	5.76306	0.877135	188.954
774	immunostain_ena 647+phaloidin 506	9160.76	2.18906	5.20357	0.789663	122.947
775	immunostain_ena 647+phaloidin 506	11111.1	1.21614	3.3673	0.968529	181.117
776	immunostain_ena 647+phaloidin 506	9326.17	1.52571	4.40518	0.932782	67.7156
777	immunostain_ena 647+phaloidin 506	6448.51	1.63627	3.84969	0.870619	108.51
778	immunostain_ena 647+phaloidin 506	5667.79	1.34881	3.27682	0.95515	95.4898
779	immunostain_ena 647+phaloidin 506	7593.49	0.906579	3.27898	0.943688	34.0413
780	immunostain_ena 647+phaloidin 506	3911.72	0.972914	4.42565	0.945338	30.3262
781	immunostain_ena 647+phaloidin 506	2312.37	0.508569	3.77436	0.822664	45.6182
782	immunostain_ena 647+phaloidin 506	14148.8	4.77612	4.02701	0.752255	122.179
783	immunostain_ena 647+phaloidin 506	3620.83	1.63627	3.26279	0.951649	-14.6703
784	immunostain_ena 647+phaloidin 506	17049.9	0.950803	9.29138	0.894086	246.627
785	immunostain_ena 647+phaloidin 506	9371.54	4.09066	7.12918	0.871327	251.71
786	immunostain_ena 647+phaloidin 506	8221.84	1.21614	3.77713	0.948138	66.8469
787	immunostain_ena 647+phaloidin 506	3320.43	0.884468	12.0754	0.859226	-32.3642
788	immunostain_ena 647+phaloidin 506	3288.27	0.641239	3.40498	0.989157	70.3033
789	immunostain_ena 647+phaloidin 506	6286.92	1.23825	8.13758	0.876548	153.335
790	immunostain_ena 647+phaloidin 506	7983.97	1.1277	4.56972	0.91842	148.767
791	immunostain_ena 647+phaloidin 506	1749.01	0.309564	7.84369	0.761066	58.4027
792	immunostain_ena 647+phaloidin 506	8570.08	2.87452	4.36793	0.991715	263.916
793	immunostain_ena 647+phaloidin 506	6322.16	1.03925	5.69484	0.902873	87.7332
794	immunostain_ena 647+phaloidin 506	4926.53	0.508569	5.44221	0.930452	135.403
795	immunostain_ena 647+phaloidin 506	6877.51	0.928691	3.09757	0.997802	260.433
796	immunostain_ena 647+phaloidin 506	2560.93	0.309564	7.19633	0.894054	15.5078
797	immunostain_ena 647+phaloidin 506	1752.94	0.552792	4.85799	0.914498	120.289
798	immunostain_ena 647+phaloidin 506	1187.07	0.574904	5.05508	0.83905	9.16464
799	immunostain_ena 647+phaloidin 506	4055.7	1.63627	4.07708	0.98881	-73.8248
800	immunostain_ena 647+phaloidin 501	4229.04	2.8303	4.7857	0.852408	-102.781
801	immunostain_ena 647+phaloidin 501	1185.14	0.26534	10.6418	0.848025	12.75
802	immunostain_ena 647+phaloidin 501	4276.16	1.3267	10.8958	0.831963	-39.2472
803	immunostain_ena 647+phaloidin 501	2194.82	0.375899	3.56899	0.904249	19.0703
804	immunostain_ena 647+phaloidin 501	5539.02	1.03925	8.48977	0.883437	55.9629
805	immunostain_ena 647+phaloidin 501	3740.31	0.353787	7.84003	0.912776	-70.5086
806	immunostain_ena 647+phaloidin 501	4136.73	0.641239	12.5913	0.857854	112.389
807	immunostain_ena 647+phaloidin 501	3748.06	0.442234	11.0461	0.79907	57.3183
808	immunostain_ena 647+phaloidin 501	4676.83	2.18906	6.062	0.850667	-9.09048
809	immunostain_ena 647+phaloidin 501	9109.94	1.79105	4.93811	0.838628	125.413
810	immunostain_ena 647+phaloidin 501	4238.51	0.508569	12.7051	0.814877	62.4638
811	immunostain_ena 647+phaloidin 501	3722.06	0.862356	7.76391	0.902624	-27.8308
812	immunostain_ena 647+phaloidin 523	9842.08	2.03428	3.35642	0.937746	300.106
813	immunostain_ena 647+phaloidin 523	6050.31	1.56993	3.66657	0.935443	89.7563
814	immunostain_ena 647+phaloidin 523	9248.81	0.685462	10.7131	0.964403	25.8912
815	immunostain_ena 647+phaloidin 523	8835.78	1.41515	4.41129	0.922911	228.226
816	immunostain_ena 647+phaloidin 523	12114.6	1.03925	3.96538	0.884246	183.468
817	immunostain_ena 647+phaloidin 523	1315.72	0.375899	3.18483	0.816609	184.716
818	immunostain_ena 647+phaloidin 523	10992.6	1.19403	4.24479	0.959111	234.547
819	immunostain_ena 647+phaloidin 523	6849	1.37092	3.79649	0.837333	93.7389
820	immunostain_ena 647+phaloidin 523	4601.44	2.41017	6.18241	0.843753	59.618
821	immunostain_ena 647+phaloidin 523	1406.9	0.641239	3.4455	0.881332	14.0392
822	immunostain_ena 647+phaloidin 523	11185.2	1.21614	3.23178	0.985797	180.779
823	immunostain_ena 647+phaloidin 523	15711.9	1.50359	3.03299	0.995181	162.665
824	immunostain_ena 647+phaloidin 523	16075.1	2.32173	4.30535	0.98939	413.749
825	immunostain_ena 647+phaloidin 523	8647.72	2.43229	3.35681	0.947008	61.517
826	immunostain_ena 647+phaloidin 523	12930.4	1.85738	5.64081	0.941892	318.317
827	immunostain_ena 647+phaloidin 523	10159.3	1.23825	3.08703	0.990724	305.641
828	immunostain_ena 647+phaloidin 523	7715.02	0.862356	4.46307	0.912203	247.768
829	immunostain_ena 647+phaloidin 523	6379.15	0.950803	3.47761	0.876329	15.8667
830	immunostain_ena 647+phaloidin 523	6425.07	0.818133	3.19949	0.938802	69.2285
831	immunostain_ena 647+phaloidin 523	18631.4	3.51576	3.21059	0.925036	286.829
832	immunostain_ena 647+phaloidin 523	10578.8	0.950803	4.82602	0.878334	220.733
833	immunostain_ena 647+phaloidin 523	12339.2	0.707574	4.50661	0.941166	330.439
834	immunostain_ena 647+phaloidin 523	1399.12	0.530681	18.5801	0.834202	14.0833
835	immunostain_ena 647+phaloidin 523	1074.75	0.26534	14.5185	0.759449	-104.78
836	immunostain_ena 647+phaloidin 523	3104.07	1.19403	12.9017	0.860612	-1.34046
837	immunostain_ena 647+phaloidin 523	1358.39	0.420122	9.79016	0.863542	68.598
838	immunostain_ena 647+phaloidin 500	3503.01	0.906579	3.29493	0.932591	-88.6815
839	immunostain_ena 647+phaloidin 500	2896.57	1.43726	4.13913	0.982939	20.0293
840	immunostain_ena 647+phaloidin 500	3160.65	0.619127	5.25644	0.966239	28.9434
841	immunostain_ena 647+phaloidin 500	3773.13	1.43726	7.69164	0.864173	-29.6534
842	immunostain_ena 647+phaloidin 500	4470.29	0.619127	14.597	0.866938	-2.01429
843	immunostain_ena 647+phaloidin 500	2678.21	0.796021	5.47584	0.964169	18.3754
844	immunostain_ena 647+phaloidin 500	5025.64	2.12272	9.24294	0.807773	97.3456
845	immunostain_ena 647+phaloidin 500	3497.67	0.707574	7.72916	0.907702	116.713
846	immunostain_ena 647+phaloidin 522	4102.99	0.862356	3.37302	0.973895	-52.647
847	immunostain_ena 647+phaloidin 522	8370.36	1.41515	4.52293	0.970621	-3.23457
848	immunostain_ena 647+phaloidin 522	5720.39	1.63627	3.64074	0.93853	-32.1319
849	immunostain_ena 647+phaloidin 522	11364.9	3.53787	4.08703	0.992139	6.99555
850	immunostain_ena 647+phaloidin 522	1894.78	0.442234	3.06483	0.9908	-52.8833
851	immunostain_ena 647+phaloidin 522	1702.42	0.685462	3.08703	0.995397	87.3457
852	immunostain_ena 647+phaloidin 522	10311.4	2.12272	3.28742	0.969112	39.4158
853	immunostain_ena 647+phaloidin 522	2539	1.03925	3.12703	0.968758	-26.0212
854	immunostain_ena 647+phaloidin 522	1724.43	0.530681	3.48581	0.975592	-84.9833
855	immunostain_ena 647+phaloidin 522	3889.36	0.972914	6.58629	0.960288	-24.1195
856	immunostain_ena 647+phaloidin 522	8171.19	2.52073	7.35927	0.973246	27.1778
857	immunostain_ena 647+phaloidin 522	5586.77	1.21614	3.25956	0.939393	-14.0825
858	immunostain_ena 647+phaloidin 522	4412.61	1.21614	6.45938	0.95809	21.7341
859	immunostain_ena 647+phaloidin 522	3274.88	0.663351	3.26609	0.973313	76.8495
860	immunostain_ena 647+phaloidin 522	3109.67	0.375899	3.72964	0.923933	-46.4706
861	immunostain_ena 647+phaloidin 522	3059.62	1.1277	3.02187	0.995198	23.9276
862	immunostain_ena 647+phaloidin 522	1015.42	0.26534	5.00032	0.888467	-40.3667
863	immunostain_ena 647+phaloidin 522	3546.4	2.10061	6.38876	0.986689	15.3423
864	immunostain_ena 647+phaloidin 522	1762.4	0.862356	4.70394	0.970024	-69.4169
865	immunostain_ena 647+phaloidin 522	2890.62	1.19403	7.72889	0.953864	76.2539
866	immunostain_ena 647+phaloidin 522	4805.07	1.52571	4.38475	0.935286	-13.9561
867	immunostain_ena 647+phaloidin 522	5702.37	1.37092	3.06516	0.990692	40.1164
868	immunostain_ena 647+phaloidin 522	1807.01	0.773909	6.01957	0.882281	-5.12676
869	immunostain_ena 647+phaloidin 522	1394.32	0.331675	5.00588	0.854555	-89.6133
870	immunostain_ena 647+phaloidin 522	4656.83	1.01714	4.14879	0.970777	19.6078
871	immunostain_ena 647+phaloidin 522	8437.52	2.29962	3.19498	0.958382	41.7354
872	immunostain_ena 647+phaloidin 522	1981.94	0.707574	3.68099	0.850277	33.9134
873	immunostain_ena 647+phaloidin 522	4613.7	1.83527	3.03287	0.99522	23.0125
874	immunostain_ena 647+phaloidin 522	3406.57	1.7026	4.38644	0.966949	37.98
875	immunostain_ena 647+phaloidin 522	3033.62	0.840244	3.19982	0.988022	-64.6827
876	immunostain_ena 647+phaloidin 522	1651.06	0.353787	3.11604	0.982661	-174.691
877	immunostain_ena 647+phaloidin 522	1326.72	0.353787	3.43959	0.886016	-34.8733
878	immunostain_ena 647+phaloidin 522	2691.78	1.74682	4.33314	0.935789	35.0681
879	immunostain_ena 647+phaloidin 522	2389.64	1.1277	9.94732	0.953353	3.43992
880	immunostain_ena 647+phaloidin 522	2435.56	1.08347	3.0867	0.995504	13.5879
881	immunostain_ena 647+phaloidin 522	1530.19	0.840244	3.71344	0.961903	81.1548
882	immunostain_ena 647+phaloidin 522	1708.15	0.862356	3.2338	0.97764	63.1949
883	immunostain_ena 647+phaloidin 522	1484.29	0.552792	4.16015	0.96482	-20.3111
884	immunostain_ena 647+phaloidin 522	1540.38	0.685462	4.46628	0.936736	-72.5826
885	immunostain_ena 647+phaloidin 525	9538.11	2.05639	4.54787	0.926879	21.5601
886	immunostain_ena 647+phaloidin 525	14815.1	2.71974	13.101	0.918896	130.223
887	immunostain_ena 647+phaloidin 525	12825.5	1.56993	3.18069	0.989556	127.306
888	immunostain_ena 647+phaloidin 525	4582.81	0.906579	3.59404	0.90175	51.3424
889	immunostain_ena 647+phaloidin 525	21452.8	3.64843	6.42174	0.839893	278.017
890	immunostain_ena 647+phaloidin 525	7684.77	1.99005	5.07393	0.946745	103.212
891	immunostain_ena 647+phaloidin 525	9202.35	1.61415	3.33186	0.943605	113.162
892	immunostain_ena 647+phaloidin 525	8772.39	2.14483	4.29521	0.967874	-9.29457
893	immunostain_ena 647+phaloidin 525	19933.1	3.22831	8.44396	0.959134	312.526
894	immunostain_ena 647+phaloidin 525	9984.63	1.34881	3.11899	0.990949	100.426
895	immunostain_ena 647+phaloidin 525	11005.7	0.972914	6.98449	0.915495	131.691
896	immunostain_ena 647+phaloidin 525	32320.1	2.94085	9.85346	0.94981	570.887
897	immunostain_ena 647+phaloidin 525	15253.6	2.63129	7.21574	0.981417	280.263
898	immunostain_ena 647+phaloidin 525	10871.1	1.45937	4.17979	0.955281	191.996
899	immunostain_ena 647+phaloidin 525	8283.35	1.37092	4.7416	0.885128	108.278
900	immunostain_ena 647+phaloidin 525	8343.85	1.50359	3.38491	0.886286	112.784
901	immunostain_ena 647+phaloidin 525	19955	0.818133	7.89351	0.963705	227.66
902	immunostain_ena 647+phaloidin 525	9210.88	0.928691	8.22247	0.925151	-23.6972
903	immunostain_ena 647+phaloidin 525	14854.3	1.34881	4.4001	0.958006	127.906
904	immunostain_ena 647+phaloidin 525	14058.4	1.21614	5.70918	0.957557	148.694
905	immunostain_ena 647+phaloidin 525	14623.6	1.85738	4.72686	0.883418	110.492
906	immunostain_ena 647+phaloidin 525	7579.87	0.508569	4.13897	0.920894	45.9586
907	immunostain_ena 647+phaloidin 525	7467.19	1.21614	3.25937	0.978517	48.6673
908	immunostain_ena 647+phaloidin 525	17554.4	2.14483	3.94479	0.884855	94.025
909	immunostain_ena 647+phaloidin 525	10189.5	2.71974	3.18196	0.984735	152.629
910	immunostain_ena 647+phaloidin 525	14855.5	1.50359	3.0867	0.995504	153.618
911	immunostain_ena 647+phaloidin 525	5986.08	1.45937	5.76145	0.910163	47.9779
912	immunostain_ena 647+phaloidin 525	24639.3	1.99005	5.51452	0.975454	378.627
913	immunostain_ena 647+phaloidin 525	6732.17	0.906579	4.55533	0.935666	36.2797
914	immunostain_ena 647+phaloidin 525	16694.3	2.63129	4.62236	0.987144	245.294
915	immunostain_ena 647+phaloidin 525	7519.92	0.287452	7.37746	0.837535	7.76923
916	immunostain_ena 647+phaloidin 525	5954.51	1.06136	3.19498	0.971848	-80.4054
917	immunostain_ena 647+phaloidin 525	19858	2.12272	4.58546	0.982323	343.153
918	immunostain_ena 647+phaloidin 525	8805.75	1.74682	3.10599	0.984678	53.6267
919	immunostain_ena 647+phaloidin 525	9888.42	1.03925	3.66223	0.929482	-27.8008
920	immunostain_ena 647+phaloidin 525	14683.8	2.76396	5.62903	0.952684	150.318
921	immunostain_ena 647+phaloidin 525	19183	2.05639	5.04302	0.9751	129.595
922	immunostain_ena 647+phaloidin 525	19844.8	1.94583	5.49945	0.954684	256.997
923	immunostain_ena 647+phaloidin 525	8206.91	1.3267	6.47478	0.951255	55.2333
924	immunostain_ena 647+phaloidin 525	4090.8	0.199005	5.50938	0.958298	24.3556
925	immunostain_ena 647+phaloidin 525	11075.2	2.78607	4.40498	0.914316	70.7887
926	immunostain_ena 647+phaloidin 525	4515.07	0.773909	3.50586	0.968039	-24.2552
927	immunostain_ena 647+phaloidin 525	9272.18	1.37092	3.07615	0.976441	74.6712
928	immunostain_ena 647+phaloidin 525	19451.6	1.65838	4.98703	0.930377	234.092
929	immunostain_ena 647+phaloidin 525	6564.87	1.19403	3.3798	0.99166	2.04444
930	immunostain_ena 647+phaloidin 525	4767.35	0.906579	3.49967	0.926065	45.4878
931	immunostain_ena 647+phaloidin 525	9574.06	1.1277	3.36148	0.910912	11.2468
932	immunostain_ena 647+phaloidin 503	6031.42	1.26037	4.66887	0.912357	-1.46864
933	immunostain_ena 647+phaloidin 503	6752.56	1.74682	5.37847	0.801579	-24.1938
934	immunostain_ena 647+phaloidin 503	1096.65	0.39801	7.84535	0.833562	1.05952
935	immunostain_ena 647+phaloidin 503	3871.38	0.486457	3.82951	0.939192	-175.018
936	immunostain_ena 647+phaloidin 503	921.899	0.199005	5.83792	0.813332	73.4306
937	immunostain_ena 647+phaloidin 503	2658.94	1.21614	3.71317	0.902628	-108.562
938	immunostain_ena 647+phaloidin 503	2772.02	1.23825	4.29939	0.935765	22.6651
939	immunostain_ena 647+phaloidin 503	6204.32	1.50359	4.83022	0.959804	20.4062
940	immunostain_ena 647+phaloidin 503	5953.04	1.03925	5.92891	0.885887	43.1435
941	immunostain_ena 647+phaloidin 503	7750.93	0.928691	4.05357	0.813704	69.5533
942	immunostain_ena 647+phaloidin 503	6678.8	1.99005	7.14131	0.940039	4.07561
943	immunostain_ena 647+phaloidin 503	7201.75	1.76894	5.22225	0.893023	8.24246
944	immunostain_ena 647+phaloidin 503	4715.43	0.840244	3.34659	0.964341	18.5848
945	immunostain_ena 647+phaloidin 503	9836.73	1.76894	5.51769	0.913361	-99.0082
946	immunostain_ena 647+phaloidin 503	5853.02	0.995026	9.80128	0.829923	50.9017
947	immunostain_ena 647+phaloidin 503	8271.11	1.87949	9.47177	0.849997	-18.7836
948	immunostain_ena 647+phaloidin 503	7419.08	3.0293	8.86932	0.845132	21.9464
949	immunostain_ena 647+phaloidin 503	5855.31	0.950803	3.36297	0.963708	7.08379
950	immunostain_ena 647+phaloidin 503	4224.94	0.972914	3.34195	0.953298	-14.8747
951	immunostain_ena 647+phaloidin 503	5940	0.685462	5.25732	0.774392	-7.89247
952	immunostain_ena 647+phaloidin 503	3132.34	1.01714	3.21298	0.956377	-40.9534
953	immunostain_ena 647+phaloidin 503	5925.34	2.34384	6.34564	0.79246	-10.0793
954	immunostain_ena 647+phaloidin 503	1600.22	0.641239	4.89862	0.837174	18.9365
955	immunostain_ena 647+phaloidin 503	2235.39	0.508569	11.9202	0.867544	145.361
956	immunostain_ena 647+phaloidin 503	4315.46	1.45937	4.46554	0.754235	-105.653
957	immunostain_ena 647+phaloidin 502	1906.89	0.597016	3.11525	0.980445	-42.6049
958	immunostain_ena 647+phaloidin 502	8355.66	2.36595	3.73932	0.979763	0.82325
959	immunostain_ena 647+phaloidin 502	2350.8	0.39801	7.65993	0.840168	0.765432
960	immunostain_ena 647+phaloidin 502	1406.36	0.796021	4.05915	0.93255	-63.2093
961	immunostain_ena 647+phaloidin 502	4793.82	2.16695	6.77016	0.89329	-23.5271
962	immunostain_ena 647+phaloidin 502	1444.91	0.840244	9.4331	0.87476	26.969
963	immunostain_ena 647+phaloidin 502	4763.91	0.818133	5.10333	0.844507	-80.0706
964	immunostain_ena 647+phaloidin 502	5285.45	1.17192	7.14788	0.77578	57.3096
965	immunostain_ena 647+phaloidin 502	3297.06	1.85738	5.00917	0.83363	12.3954
966	immunostain_ena 647+phaloidin 502	8848.93	2.10061	4.43822	0.911788	58.4288
967	immunostain_ena 647+phaloidin 502	2985.62	1.23825	5.43235	0.921225	36.1945
968	immunostain_ena 647+phaloidin 502	6103.93	0.641239	3.24949	0.675498	-146.792
969	immunostain_ena 647+phaloidin 502	3944.78	1.23825	3.56206	0.867687	-25.2014
970	immunostain_ena 647+phaloidin 502	7075.32	1.06136	5.50624	0.758375	-23.9973
971	immunostain_ena 647+phaloidin 502	6547.38	0.972914	7.99843	0.88499	-22.9441
972	immunostain_ena 647+phaloidin 502	6867.09	2.12272	7.00975	0.877241	-124.891
973	immunostain_ena 647+phaloidin 524	12161.7	1.79105	4.64006	0.879163	15.759
974	immunostain_ena 647+phaloidin 524	15198.3	1.61415	5.84798	0.892368	15.0934
975	immunostain_ena 647+phaloidin 524	31713	1.72471	6.77827	0.913016	65.9916
976	immunostain_ena 647+phaloidin 524	5950.71	0.508569	3.84626	0.871395	-260.068
977	immunostain_ena 647+phaloidin 524	529.567	0.26534	3.43122	0.944541	-17.35
978	immunostain_ena 647+phaloidin 524	7535.03	1.03925	3.14565	0.965341	27.7326
979	immunostain_ena 647+phaloidin 524	7454	3.47154	3.66108	0.929774	-0.342341
980	immunostain_ena 647+phaloidin 524	12560.1	1.72471	5.57903	0.898193	41.9699
981	immunostain_ena 647+phaloidin 524	20604.1	2.94085	4.92775	0.82121	8.30226
982	immunostain_ena 647+phaloidin 524	13389.3	2.56496	4.92775	0.836589	-20.8834
983	immunostain_ena 647+phaloidin 524	11986.4	1.81316	3.41269	0.906715	-22.9076
984	immunostain_ena 647+phaloidin 524	7725.56	1.3267	4.35693	0.930679	2.69931
985	immunostain_ena 647+phaloidin 524	2997.41	0.707574	5.60912	0.906252	-32.8177
986	immunostain_ena 647+phaloidin 524	9099.79	0.928691	4.46531	0.931003	-23.1744
987	immunostain_ena 647+phaloidin 524	10904.8	2.49862	6.70923	0.900456	-56.0769
988	immunostain_ena 647+phaloidin 524	18142.3	2.71974	9.52251	0.956541	36.8569
989	immunostain_ena 647+phaloidin 524	20303	1.7026	10.2584	0.885078	22.4845
990	immunostain_ena 647+phaloidin 524	11888.1	2.58707	4.08334	0.985277	-11.0445
991	immunostain_ena 647+phaloidin 524	9419.58	1.26037	4.32278	0.936137	9.75153
992	immunostain_ena 647+phaloidin 524	10903.8	1.50359	6.93406	0.929357	2.95615
993	immunostain_ena 647+phaloidin 524	18117.8	1.83527	6.1673	0.908453	-23.1126
994	immunostain_ena 647+phaloidin 524	6559.89	0.597016	4.83772	0.947196	3.15648
995	immunostain_ena 647+phaloidin 524	8089.18	0.773909	3.17022	0.80412	72.9432
996	immunostain_ena 647+phaloidin 524	9497.51	1.30459	3.2127	0.942925	74.1166
997	immunostain_ena 647+phaloidin 524	9976.53	1.41515	6.46261	0.807172	-60.3069
998	immunostain_ena 647+phaloidin 524	15510.3	2.14483	3.16015	0.991532	1.53008
999	immunostain_ena 647+phaloidin 524	19724.8	3.4052	7.52178	0.930841	-19.0119
1000	immunostain_ena 647+phaloidin 524	6568.86	1.26037	4.16496	0.965969	-67.02
1001	immunostain_ena 647+phaloidin 524	16297.3	0.995026	3.65012	0.881328	210.687
1002	immunostain_ena 647+phaloidin 524	29239.8	2.14483	5.78026	0.953796	-4.60444
1003	immunostain_ena 647+phaloidin 524	8991.8	0.597016	7.94458	0.802898	-71.5389
1004	immunostain_ena 647+phaloidin 524	2873.34	0.552792	3.10684	0.977402	-26.1081
1005	immunostain_ena 647+phaloidin 524	13649.8	1.79105	5.43952	0.970606	22.6253
1006	immunostain_ena 647+phaloidin 524	7439.84	1.10558	4.36822	0.834551	-24.5022
1007	immunostain_ena 647+phaloidin 524	15490.2	2.78607	6.56457	0.95383	35.1783
1008	immunostain_ena 647+phaloidin 524	6505.6	0.796021	3.73554	0.82835	61.0119
1009	immunostain_ena 647+phaloidin 524	20718.8	1.72471	5.6791	0.899669	20.4166
1010	immunostain_ena 647+phaloidin 524	11047.1	0.464345	3.94227	0.929326	-17.549
1011	immunostain_ena 647+phaloidin 524	1739.99	0.420122	3.63763	0.876766	56.8553
1012	immunostain_ena 647+phaloidin 524	981.41	0.353787	3.93681	0.853861	-54.7564
1013	immunostain_ena 647+phaloidin 524	13284.7	1.48148	3.55457	0.905019	28.43
1014	immunostain_ena 647+phaloidin 524	13501.5	1.01714	5.59365	0.934078	4.58774
1015	immunostain_ena 647+phaloidin 524	14125.6	1.52571	7.22823	0.884624	-27.1044
1016	immunostain_ena 647+phaloidin 524	12274.2	1.01714	4.09769	0.979526	-0.480743
1017	immunostain_ena 647+phaloidin 524	13770.7	1.63627	5.16273	0.99593	-52.1532
1018	immunostain_ena 647+phaloidin 524	10375.1	2.14483	5.56802	0.929213	3.7727
1019	immunostain_ena 647+phaloidin 524	8689.62	1.21614	3.12953	0.988753	-15.1712
1020	immunostain_ena 647+phaloidin 524	6452.47	0.818133	4.69647	0.934755	13.9673
1021	immunostain_ena 647+phaloidin 524	1466.26	0.464345	3.35283	0.937704	1.42857
1022	immunostain_ena 647+phaloidin 524	12121.7	0.972914	3.80087	0.836368	-3.12053
1023	immunostain_ena 647+phaloidin 524	8966.48	1.43726	5.81254	0.913705	8.91064
1024	immunostain_ena 647+phaloidin 524	26696.6	1.26037	3.29353	0.973615	-25.3586
1025	immunostain_ena 647+phaloidin 524	13633.5	2.25539	6.51042	0.953866	-182.918
1026	immunostain_ena 647+phaloidin 509	8157.26	1.14981	4.48743	0.906646	29.5629
1027	immunostain_ena 647+phaloidin 509	5678.47	0.707574	9.34908	0.924617	76.8659
1028	immunostain_ena 647+phaloidin 509	6765.47	0.751797	5.49692	0.930282	135.273
1029	immunostain_ena 647+phaloidin 509	2157.91	0.375899	6.40978	0.657639	-11.9545
1030	immunostain_ena 647+phaloidin 509	9353.09	1.63627	5.14088	0.973875	13.9336
1031	immunostain_ena 647+phaloidin 509	9832.53	5.4837	4.1429	0.786391	66.2502
1032	immunostain_ena 647+phaloidin 509	9014.94	3.89166	3.19982	0.970378	21.2385
1033	immunostain_ena 647+phaloidin 509	7823.39	2.21117	6.92226	0.890404	82.0325
1034	immunostain_ena 647+phaloidin 509	4729.67	0.950803	4.04984	0.791793	45.7982
1035	immunostain_ena 647+phaloidin 509	17586.7	2.29962	3.30918	0.979375	-35.7538
1036	immunostain_ena 647+phaloidin 509	3128.02	1.19403	4.37866	0.943594	-70.9218
1037	immunostain_ena 647+phaloidin 509	6276.88	0.574904	9.80244	0.823142	-77.0142
1038	immunostain_ena 647+phaloidin 509	9107.62	1.54782	4.19169	0.975142	-51.9097
1039	immunostain_ena 647+phaloidin 509	4093.46	1.28248	3.29592	0.967664	86.4561
1040	immunostain_ena 647+phaloidin 509	9379.55	1.26037	4.11911	0.982425	-69.0298
1041	immunostain_ena 647+phaloidin 509	7998.66	2.43229	6.50185	0.803603	-13.1586
1042	immunostain_ena 647+phaloidin 509	5065.39	1.21614	3.36215	0.945505	-14.4486
1043	immunostain_ena 647+phaloidin 509	11695.8	1.74682	3.91112	0.832126	-18.8114
1044	immunostain_ena 647+phaloidin 509	4774.03	1.54782	3.60427	0.910478	-3.29467
1045	immunostain_ena 647+phaloidin 509	5413.74	0.685462	4.16765	0.965065	7.09277
1046	immunostain_ena 647+phaloidin 509	4789.79	0.840244	4.25365	0.953276	-77.618
1047	immunostain_ena 647+phaloidin 509	11646.2	1.68049	3.49903	0.923306	23.8085
1048	immunostain_ena 647+phaloidin 509	1873.14	0.486457	3.81402	0.788502	154.032
1049	immunostain_ena 647+phaloidin 509	6639.06	1.14981	6.36753	0.858555	28.027
1050	immunostain_ena 647+phaloidin 509	7821.09	1.08347	7.41699	0.833426	101.828
1051	immunostain_ena 647+phaloidin 509	4130.44	0.818133	3.04386	0.988008	84.6545
1052	immunostain_ena 647+phaloidin 509	13696.7	1.90161	10.5793	0.876001	95.7531
1053	immunostain_ena 647+phaloidin 509	3306.53	0.796021	3.38309	0.947842	31.3231
1054	immunostain_ena 647+phaloidin 509	8001.08	0.972914	5.7017	0.911166	-154.399
1055	immunostain_ena 647+phaloidin 509	3219.94	1.08347	3.10811	0.984004	-18.6396
1056	immunostain_ena 647+phaloidin 509	4992.23	1.65838	4.78436	0.936857	56.4061
1057	immunostain_ena 647+phaloidin 509	6659.74	2.29962	7.01813	0.907157	11.9885
1058	immunostain_ena 647+phaloidin 509	2689.28	1.34881	4.32023	0.947379	1.26261
1059	immunostain_ena 647+phaloidin 509	7785.03	0.707574	3.75817	0.894448	-23.875
1060	immunostain_ena 647+phaloidin 509	1702.54	0.26534	5.04951	0.918865	-95.594
1061	immunostain_ena 647+phaloidin 509	9431.83	1.37092	4.49979	0.942592	29.1788
1062	immunostain_ena 647+phaloidin 509	3867.96	0.972914	3.21059	0.675794	-134.429
1063	immunostain_ena 647+phaloidin 509	9016.8	1.61415	5.22339	0.968167	-50.0174
1064	immunostain_ena 647+phaloidin 509	4648.05	0.464345	4.84919	0.854005	-2
1065	immunostain_ena 647+phaloidin 509	2653.82	0.884468	6.22602	0.960889	73.7223
1066	immunostain_ena 647+phaloidin 509	7583.28	1.85738	3.38783	0.977555	16.6574
1067	immunostain_ena 647+phaloidin 509	3959.39	1.21614	3.99077	0.933775	32.163
1068	immunostain_ena 647+phaloidin 509	5732.44	2.34384	3.11899	0.97709	-29.7179
1069	immunostain_ena 647+phaloidin 509	4434.98	1.63627	5.6053	0.968779	-0.355051
1070	immunostain_ena 647+phaloidin 509	4393.23	1.85738	4.38713	0.93994	57.8579
1071	immunostain_ena 647+phaloidin 509	3241.36	0.840244	4.30918	0.953563	35.2609
1072	immunostain_ena 647+phaloidin 509	4579.57	1.3267	9.09951	0.722196	129.825
1073	immunostain_ena 647+phaloidin 509	5023.59	2.21117	5.15498	0.789767	41.1875
1074	immunostain_ena 647+phaloidin 509	1964.85	0.751797	3.61455	0.887145	31
1075	immunostain_ena 647+phaloidin 509	3867.26	0.729686	4.13635	0.859055	37.6309
1076	immunostain_ena 647+phaloidin 509	4399.01	0.597016	4.94324	0.823046	82.047
1077	immunostain_ena 647+phaloidin 509	6486.62	1.06136	6.84723	0.916394	15.5225
1078	immunostain_ena 647+phaloidin 509	4838.24	1.28248	4.67442	0.811675	-72.6656
1079	immunostain_ena 647+phaloidin 509	1627.27	0.353787	3.63763	0.932191	-161.025
1080	immunostain_ena 647+phaloidin 509	5322.93	1.34881	3.90168	0.99312	10.3004
1081	immunostain_ena 647+phaloidin 509	5764.1	0.950803	5.10722	0.904273	37.2733
1082	immunostain_ena 647+phaloidin 509	1172.97	0.442234	3.67307	0.868304	98.8725
1083	immunostain_ena 647+phaloidin 509	2770.01	0.796021	4.68194	0.954714	29.0644
1084	immunostain_ena 647+phaloidin 509	3965.51	0.906579	5.43516	0.943237	50.3037
1085	immunostain_ena 647+phaloidin 509	3326	0.530681	4.00052	0.87332	117.28
1086	immunostain_ena 647+phaloidin 509	3851.94	0.375899	4.75897	0.920586	48.8423
1087	immunostain_ena 647+phaloidin 509	11812.7	1.76894	6.35899	0.948171	-5.71054
1088	immunostain_ena 647+phaloidin 509	4125.95	1.06136	4.15643	0.808745	-20.1547
1089	immunostain_ena 647+phaloidin 509	11743.9	2.67551	10.078	0.941565	23.5351
1090	immunostain_ena 647+phaloidin 509	5517.64	1.10558	3.26576	0.938716	-28.3174
1091	immunostain_ena 647+phaloidin 509	3382.89	1.28248	5.31094	0.946851	9.64668
1092	immunostain_ena 647+phaloidin 509	6970.84	1.99005	3.43792	0.90006	8.85198
1093	immunostain_ena 647+phaloidin 509	10343	2.63129	3.11604	0.982661	59.2979
1094	immunostain_ena 647+phaloidin 509	5847.93	0.950803	3.19949	0.970479	44.9233
1095	immunostain_ena 647+phaloidin 509	1984.26	1.10558	3.96208	0.852555	91.9918
1096	immunostain_ena 647+phaloidin 509	2427.71	0.972914	3.26391	0.92477	67.4541
1097	immunostain_ena 647+phaloidin 509	4815.59	0.619127	3.10811	0.969947	57.5106
1098	immunostain_ena 647+phaloidin 509	2076.08	0.862356	3.79402	0.947977	43.793
1099	immunostain_ena 647+phaloidin 509	3896.82	0.309564	4.05428	0.992728	-84.9026
1100	immunostain_ena 647+phaloidin 509	3907.89	0.619127	7.76742	0.819647	-42.5422
1101	immunostain_ena 647+phaloidin 509	7120.87	4.77612	9.22027	0.894026	12.6447
1102	immunostain_ena 647+phaloidin 509	3312.49	0.884468	6.34498	0.956314	-56.2728
1103	immunostain_ena 647+phaloidin 509	7937.2	1.26037	3.35003	0.951	-8.09186
1104	immunostain_ena 647+phaloidin 509	3796.94	0.420122	4.60144	0.898825	-23.325
1105	immunostain_ena 647+phaloidin 509	4481.85	0.287452	7.77611	0.924458	25.6484
1106	immunostain_ena 647+phaloidin 509	3519.87	1.21614	5.73486	0.938701	-13.8628
1107	immunostain_ena 647+phaloidin 509	4543.04	1.50359	3.81396	0.877908	-18.2473
1108	immunostain_ena 647+phaloidin 509	2330.46	0.663351	4.85765	0.950732	55.2095
1109	immunostain_ena 647+phaloidin 509	1423.27	0.818133	4.86648	0.844361	-44.6504
1110	immunostain_ena 647+phaloidin 509	1111.12	0.199005	6.02099	0.708763	34.2661
1111	immunostain_ena 647+phaloidin 509	2434.83	0.199005	4.23869	0.926198	-124.286
1112	immunostain_ena 647+phaloidin 509	3103.71	0.928691	3.36288	0.948398	-81.9243
1113	immunostain_ena 647+phaloidin 509	2876.53	0.353787	3.82484	0.886563	0.954808
1114	immunostain_ena 647+phaloidin 509	10883.8	0.420122	4.11911	0.990352	-74.1939
1115	immunostain_ena 647+phaloidin 508	5117.51	1.7026	3.53821	0.901399	142.83
1116	immunostain_ena 647+phaloidin 508	5877.87	0.884468	4.80404	0.926838	86.8796
1117	immunostain_ena 647+phaloidin 508	3577.14	0.486457	5.65617	0.790272	25.8088
1118	immunostain_ena 647+phaloidin 508	10948	1.94583	7.83266	0.93816	344.217
1119	immunostain_ena 647+phaloidin 508	3977.28	0.862356	5.19564	0.843493	27.7585
1120	immunostain_ena 647+phaloidin 508	7517.11	1.39304	3.16149	0.991111	127.669
1121	immunostain_ena 647+phaloidin 508	9316.58	1.37092	6.63221	0.836099	211.677
1122	immunostain_ena 647+phaloidin 508	12228.2	1.37092	3.47123	0.988084	108.18
1123	immunostain_ena 647+phaloidin 508	5615.24	1.1277	3.03287	0.99522	46.3261
1124	immunostain_ena 647+phaloidin 508	11144.7	1.85738	5.29165	0.936902	300.698
1125	immunostain_ena 647+phaloidin 508	15713.1	2.18906	7.67377	0.805772	148.073
1126	immunostain_ena 647+phaloidin 508	5665.39	0.950803	4.39497	0.823237	89.4192
1127	immunostain_ena 647+phaloidin 508	4737.46	0.751797	3.11899	0.97709	42.368
1128	immunostain_ena 647+phaloidin 508	5828.36	1.90161	5.1327	0.938144	86.4711
1129	immunostain_ena 647+phaloidin 508	16155	1.85738	6.90763	0.884727	359.603
1130	immunostain_ena 647+phaloidin 508	3801.76	1.26037	3.42775	0.917208	12.1419
1131	immunostain_ena 647+phaloidin 508	2524.57	0.486457	4.76447	0.926159	138.635
1132	immunostain_ena 647+phaloidin 508	4712.18	1.26037	3.21036	0.957157	12.7877
1133	immunostain_ena 647+phaloidin 508	10081.2	1.08347	3.26576	0.973413	146.508
1134	immunostain_ena 647+phaloidin 508	18387	1.03925	3.42775	0.929437	77.4001
1135	immunostain_ena 647+phaloidin 508	4460.15	1.63627	4.47085	0.969128	48.6938
1136	immunostain_ena 647+phaloidin 508	2427.52	1.43726	5.19563	0.82434	112.697
1137	immunostain_ena 647+phaloidin 508	7484.01	2.05639	4.34639	0.848455	52.14
1138	immunostain_ena 647+phaloidin 508	6060.53	0.862356	7.46151	0.975098	137.578
1139	immunostain_ena 647+phaloidin 508	5770.42	1.68049	3.40266	0.945424	28.2339
1140	immunostain_ena 647+phaloidin 508	14903.8	1.74682	4.57998	0.956879	202.264
1141	immunostain_ena 647+phaloidin 508	5969.54	1.65838	4.14356	0.759606	66.7997
1142	immunostain_ena 647+phaloidin 508	3297.95	1.01714	6.66467	0.80062	-8.71029
1143	immunostain_ena 647+phaloidin 508	3135.44	0.840244	6.93037	0.721462	105.636
1144	immunostain_ena 647+phaloidin 508	12765.1	1.01714	3.27334	0.956168	152.397
1145	immunostain_ena 647+phaloidin 508	12050.4	0.906579	3.28031	0.980686	238.027
1146	immunostain_ena 647+phaloidin 508	16053.2	1.21614	3.25337	0.996175	143.237
1147	immunostain_ena 647+phaloidin 508	6489.19	1.96794	3.12786	0.977792	106.04
1148	immunostain_ena 647+phaloidin 508	3442.14	1.34881	4.48696	0.913979	32.3835
1149	immunostain_ena 647+phaloidin 508	7235.96	1.45937	4.13791	0.975317	202.186
1150	immunostain_ena 647+phaloidin 508	6055.01	1.34881	4.98325	0.973166	155.41
1151	immunostain_ena 647+phaloidin 508	9097.18	1.54782	6.71102	0.922698	188.825
1152	immunostain_ena 647+phaloidin 508	7088.14	0.508569	3.73153	0.898186	143.936
1153	immunostain_ena 647+phaloidin 508	5123.93	0.884468	4.1894	0.987227	-14.0383
1154	immunostain_ena 647+phaloidin 508	10071.2	2.56496	8.3943	0.96367	362.909
1155	immunostain_ena 647+phaloidin 508	5185.52	1.48148	4.00514	0.967467	62.582
1156	immunostain_ena 647+phaloidin 508	811.889	0.199005	3.37739	0.931926	94.9778
1157	immunostain_ena 647+phaloidin 508	5673.02	0.530681	3.76314	0.973562	48.5312
1158	immunostain_ena 647+phaloidin 508	2771.13	0.552792	3.39249	0.937048	-84.791
1159	immunostain_ena 647+phaloidin 508	5010.07	1.10558	5.43919	0.930968	49.9047
1160	immunostain_ena 647+phaloidin 508	5199.89	1.41515	4.70958	0.970405	102.175
1161	immunostain_ena 647+phaloidin 508	950.73	0.508569	3.30918	0.950072	13.3304
1162	immunostain_ena 647+phaloidin 508	2622.33	0.707574	11.206	0.808825	10.5515
1163	immunostain_ena 647+phaloidin 508	7533.84	1.65838	7.56476	0.947827	239.231
1164	immunostain_ena 647+phaloidin 508	4783.45	0.906579	3.61188	0.850755	91.1987
1165	immunostain_ena 647+phaloidin 508	2309.34	1.10558	4.23649	0.909908	57.704
1166	immunostain_ena 647+phaloidin 508	8603.73	1.10558	7.28799	0.908834	214.571
1167	immunostain_ena 647+phaloidin 508	4064.61	1.30459	4.54994	0.894191	30.1668
1168	immunostain_ena 647+phaloidin 508	7497.48	1.17192	3.79696	0.971227	90.9022
1169	immunostain_ena 647+phaloidin 508	11062.9	1.23825	3.2681	0.945735	305.118
1170	immunostain_ena 647+phaloidin 508	2123.17	0.574904	3.2987	0.929342	-46.1524
1171	immunostain_ena 647+phaloidin 508	5744.93	0.995026	3.3224	0.908492	221.944
1172	immunostain_ena 647+phaloidin 508	2651.07	0.464345	3.02221	0.904441	12.6268
1173	immunostain_ena 647+phaloidin 508	7511.68	1.01714	4.47427	0.91597	137.267
1174	immunostain_ena 647+phaloidin 508	4529.88	0.641239	5.77539	0.90907	21.7365
1175	immunostain_ena 647+phaloidin 508	5862.51	0.796021	5.42898	0.937534	137.17
1176	immunostain_vasp 647+phalloidin 488_3	1119.47	0.508569	11.3188	0.810829			-47.9716
1177	immunostain_vasp 647+phalloidin 488_3	1252.92	0.353787	4.66986	0.706318			14.35
1178	immunostain_vasp 647+phalloidin 488_3	3219.42	1.68049	8.43361	0.758189			128.107
1179	immunostain_vasp 647+phalloidin 488_3	6433.2	0.818133	8.46972	0.835561			170.328
1180	immunostain_vasp 647+phalloidin 488_3	11343.8	1.17192	5.0604	0.91264			84.5933
1181	immunostain_vasp 647+phalloidin 488_3	12121.7	1.92372	6.20821	0.874377			106.061
1182	immunostain_vasp 647+phalloidin 488_3	2849.71	0.729686	3.49654	0.875725			3.73864
1183	immunostain_vasp 647+phalloidin 488_2	1927.75	0.287452	5.62882	0.896107			-38.5662
1184	immunostain_vasp 647+phalloidin 488_2	15085.1	2.18906	3.66883	0.869308			-8.49732
1185	immunostain_vasp 647+phalloidin 488_2	1582.84	0.353787	5.22846	0.972233			67.7625
1186	immunostain_vasp 647+phalloidin 488_2	17913.9	2.05639	3.44846	0.96808			-7.32287
1187	immunostain_vasp 647+phalloidin 488_2	4244.55	1.52571	4.91175	0.860877			11.547
1188	immunostain_vasp 647+phalloidin 488_2	9429.2	1.1277	3.54605	0.98881			38.9958
1189	immunostain_vasp 647+phalloidin 488_2	4037.76	0.906579	3.8229	0.92623			51.7224
1190	immunostain_vasp 647+phalloidin 488_2	2432.11	0.729686	3.2875	0.985832			-79.7379
1191	immunostain_vasp 647+phalloidin 488_2	2258.07	1.06136	5.80946	0.906995			-86.7841
1192	immunostain_vasp 647+phalloidin 488_2	3682.96	0.685462	4.08311	0.824877			3.63671
1193	immunostain_vasp 647+phalloidin 488_2	2722.03	0.729686	4.8368	0.862791			-55.8727
1194	immunostain_vasp 647+phalloidin 488_2	3388.24	0.773909	4.29699	0.7574			121.454
1195	immunostain_vasp 647+phalloidin 488_2	8270.64	1.1277	6.12255	0.922795			-11.4548
1196	immunostain_vasp 647+phalloidin 488_2	3863.57	0.773909	4.04341	0.938344			8.55245
1197	immunostain_vasp 647+phalloidin 488_2	1984.01	0.353787	5.1551	0.891685			-133.912
1198	immunostain_vasp 647+phalloidin 488_2	7184.73	0.773909	4.79549	0.948468			-42.8563
1199	immunostain_vasp 647+phalloidin 488_2	6120.23	1.56993	4.84573	0.984659			-2.12848
1200	immunostain_vasp 647+phalloidin 488_2	5712.24	1.59204	6.4651	0.926784			-57.4489
1201	immunostain_vasp 647+phalloidin 488_2	11527.5	1.54782	4.6521	0.893623			-13.5256
1202	immunostain_vasp 647+phalloidin 488_2	7077.67	0.928691	10.9204	0.772971			-8.24242
1203	immunostain_vasp 647+phalloidin 488_2	4357.85	0.552792	5.59302	0.917771			-42.6489
1204	immunostain_vasp 647+phalloidin 488_2	3600.56	1.19403	3.51279	0.859252			-50.3279
1205	immunostain_vasp 647+phalloidin 488_2	12166.1	2.10061	5.31104	0.957114			96.9437
1206	immunostain_vasp 647+phalloidin 488_2	4546.54	0.751797	3.18024	0.981795			91.797
1207	immunostain_vasp 647+phalloidin 488_2	5180.45	0.950803	4.36689	0.71104			41.6566
1208	immunostain_vasp 647+phalloidin 488_2	2797.55	0.950803	7.92409	0.888549			-83.3721
1209	immunostain_vasp 647+phalloidin 488_4	6344.73	1.39304	3.28031	0.959503			-16.0648
1210	immunostain_vasp 647+phalloidin 488_4	8159.46	1.39304	4.59734	0.796906			-28.6725
1211	immunostain_vasp 647+phalloidin 488_4	6948.23	2.91874	4.12522	0.788938			-51.4165
1212	immunostain_vasp 647+phalloidin 488_4	10468.1	2.54284	3.00633	0.987886			-58.0203
1213	immunostain_vasp 647+phalloidin 488_4	3954.78	0.464345	4.48581	0.944949			-59.7996
1214	immunostain_vasp 647+phalloidin 488_4	5528.76	2.14483	4.14653	0.765809			-8.91622
1215	immunostain_vasp 647+phalloidin 488_4	8803.09	1.90161	3.76415	0.876269			-4.63726
1216	immunostain_vasp 647+phalloidin 488_4	16854.8	3.09564	3.42373	0.886935			40.164
1217	immunostain_vasp 647+phalloidin 488_4	7370.07	1.96794	3.59404	0.87477			-8.75174
1218	immunostain_vasp 647+phalloidin 488_41	1739.64	0.375899	3.31127	0.911545			19.733
1219	immunostain_vasp 647+phalloidin 488_41	9084.95	0.928691	3.37099	0.899732			-18.681
1220	immunostain_vasp 647+phalloidin 488_41	4330.35	0.39801	6.07673	0.987676			-166.661
1221	immunostain_vasp 647+phalloidin 488_41	10011.3	1.08347	3.22292	0.975499			-54.4559
1222	immunostain_vasp 647+phalloidin 488_41	6071.24	0.375899	3.58808	0.953205			79.2126
1223	immunostain_vasp 647+phalloidin 488_41	17099.4	1.96794	6.68539	0.952307			36.4643
1224	immunostain_vasp 647+phalloidin 488_41	3318.77	0.619127	4.55066	0.879601			-59.8307
1225	immunostain_vasp 647+phalloidin 488_41	10011.3	0.39801	5.73448	0.890611			-9.43434
1226	immunostain_vasp 647+phalloidin 488_41	10692.8	0.751797	4.29306	0.953376			4.43776
1227	immunostain_vasp 647+phalloidin 488_41	7136.77	0.950803	3.24232	0.944388			-8.90198
1228	immunostain_vasp 647+phalloidin 488_41	6350.16	1.76894	4.83786	0.978567			-18.1126
1229	immunostain_vasp 647+phalloidin 488_41	5737.44	0.707574	4.17081	0.972209			98.7639
1230	immunostain_vasp 647+phalloidin 488_41	5761.9	1.48148	4.57066	0.881174			21.7366
1231	immunostain_vasp 647+phalloidin 488_41	4602.18	0.751797	3.79847	0.879748			-2.70193
1232	immunostain_vasp 647+phalloidin 488_41	7986.53	0.928691	4.5291	0.986932			-37.7568
1233	immunostain_vasp 647+phalloidin 488_41	8406.18	0.685462	5.15159	0.800238			-39.4984
1234	immunostain_vasp 647+phalloidin 488_41	1694.87	0.619127	3.68383	0.906228			-38.1254
1235	immunostain_vasp 647+phalloidin 488_40	5198.89	1.56993	3.6003	0.882963			305.313
1236	immunostain_vasp 647+phalloidin 488_40	17966	1.61415	4.52913	0.913176			701.581
1237	immunostain_vasp 647+phalloidin 488_40	1685.17	1.17192	5.93764	0.868846			134.585
1238	immunostain_vasp 647+phalloidin 488_40	1825.97	1.54782	6.31648	0.879468			326.082
1239	immunostain_vasp 647+phalloidin 488_40	11654.7	0.995026	4.37389	0.927071			344.72
1240	immunostain_vasp 647+phalloidin 488_40	5776.52	0.950803	4.19423	0.960258			304.996
1241	immunostain_vasp 647+phalloidin 488_40	9467.56	1.56993	5.86336	0.897583			547.555
1242	immunostain_vasp 647+phalloidin 488_40	11077	0.39801	5.14985	0.977748			779.556
1243	immunostain_vasp 647+phalloidin 488_10	8955.91	2.10061	3.3521	0.959685			109.28
1244	immunostain_vasp 647+phalloidin 488_10	2531.83	0.530681	3.88164	0.926579			48.0606
1245	immunostain_vasp 647+phalloidin 488_10	16229.8	2.16695	3.86498	0.993652			218.198
1246	immunostain_vasp 647+phalloidin 488_10	9541.83	2.87452	5.94985	0.678297			185.127
1247	immunostain_vasp 647+phalloidin 488_10	11093.5	1.79105	6.75962	0.949016			-16.9698
1248	immunostain_vasp 647+phalloidin 488_10	4112.12	0.906579	3.24837	0.932572			96.5963
1249	immunostain_vasp 647+phalloidin 488_34	3927.74	1.26037	3.34323	0.925553			115.114
1250	immunostain_vasp 647+phalloidin 488_34	8592.32	1.26037	3.51589	0.917905			209.201
1251	immunostain_vasp 647+phalloidin 488_34	5659.11	0.906579	3.44846	0.936845			150.406
1252	immunostain_vasp 647+phalloidin 488_34	2319.37	2.58707	3.36102	0.936462			174.634
1253	immunostain_vasp 647+phalloidin 488_34	8544.13	0.751797	3.11899	0.963031			315.944
1254	immunostain_vasp 647+phalloidin 488_34	6991.5	0.663351	5.6395	0.917435			366.994
1255	immunostain_vasp 647+phalloidin 488_34	8923.9	1.1277	11.2369	0.860487			796.515
1256	immunostain_vasp 647+phalloidin 488_34	8776.39	0.950803	3.41273	0.961578			639.253
1257	immunostain_vasp 647+phalloidin 488_34	11037.9	3.22831	3.29119	0.955264			276.386
1258	immunostain_vasp 647+phalloidin 488_34	8141.3	2.12272	4.84605	0.880604			151.019
1259	immunostain_vasp 647+phalloidin 488_34	11223.1	0.928691	8.56978	0.976796			890.108
1260	immunostain_vasp 647+phalloidin 488_34	6352.15	0.840244	3.56981	0.943486			306.11
1261	immunostain_vasp 647+phalloidin 488_34	6883.25	1.34881	3.64935	0.929195			97.4286
1262	immunostain_vasp 647+phalloidin 488_34	5679.63	0.862356	3.5817	0.962097			221.566
1263	immunostain_vasp 647+phalloidin 488_34	13096.1	1.23825	3.14879	0.964381			669.934
1264	immunostain_vasp 647+phalloidin 488_34	10442.9	1.43726	5.37394	0.971085			603.659
1265	immunostain_vasp 647+phalloidin 488_34	3644.66	0.729686	3.33921	0.967497			83.3391
1266	immunostain_vasp 647+phalloidin 488_34	10466.5	0.928691	3.09758	0.983844			603.458
1267	immunostain_vasp 647+phalloidin 488_34	4995.3	1.37092	3.11698	0.973052			351.563
1268	immunostain_vasp 647+phalloidin 488_34	9519.07	1.76894	4.6588	0.953598			621.102
1269	immunostain_vasp 647+phalloidin 488_34	3491.49	1.94583	4.5718	0.904653			75.3281
1270	immunostain_vasp 647+phalloidin 488_34	4578.35	0.619127	7.74506	0.857997			40.6244
1271	immunostain_vasp 647+phalloidin 488_34	13564.3	1.65838	6.58459	0.96027			873.949
1272	immunostain_vasp 647+phalloidin 488_34	6474.63	0.995026	4.42819	0.989679			245.85
1273	immunostain_vasp 647+phalloidin 488_34	2010.91	0.619127	3.83964	0.804961			148.563
1274	immunostain_vasp 647+phalloidin 488_34	4521.59	1.48148	3.32455	0.9123			264.368
1275	immunostain_vasp 647+phalloidin 488_34	17036.1	2.10061	6.90012	0.873812			1157.55
1276	immunostain_vasp 647+phalloidin 488_34	4258.72	0.818133	6.02535	0.848696			151.399
1277	immunostain_vasp 647+phalloidin 488_34	8279.11	0.928691	4.05008	0.913485			418.466
1278	immunostain_vasp 647+phalloidin 488_34	6484.01	0.685462	3.11899	0.96774			142.734
1279	immunostain_vasp 647+phalloidin 488_34	1929.73	0.641239	3.15217	0.694753			40.6528
1280	immunostain_vasp 647+phalloidin 488_34	5847.24	0.840244	3.62633	0.920596			390.806
1281	immunostain_vasp 647+phalloidin 488_34	2641.53	0.530681	5.60774	0.782856			38.1212
1282	immunostain_vasp 647+phalloidin 488_34	12791.5	1.52571	6.68182	0.913814			874.557
1283	immunostain_vasp 647+phalloidin 488_34	5540.1	0.884468	3.16015	0.955135			182.709
1284	immunostain_vasp 647+phalloidin 488_34	6611.77	0.995026	4.08715	0.990775			262.591
1285	immunostain_vasp 647+phalloidin 488_34	3062.9	1.14981	3.20098	0.978885			60.1009
1286	immunostain_vasp 647+phalloidin 488_12	17184.5	2.38806	3.06337	0.791535			168.182
1287	immunostain_vasp 647+phalloidin 488_12	10708.5	1.10558	4.79484	0.870893			28.5867
1288	immunostain_vasp 647+phalloidin 488_12	2383.51	1.14981	6.44778	0.924684			-16.1704
1289	immunostain_vasp 647+phalloidin 488_12	4713.2	0.906579	4.45714	0.907918			-23.8232
1290	immunostain_vasp 647+phalloidin 488_12	7853.59	1.28248	3.77974	0.951561			55.5234
1291	immunostain_vasp 647+phalloidin 488_33	6266.71	0.26534	3.02199	0.995159			15.5
1292	immunostain_vasp 647+phalloidin 488_33	11228.7	0.884468	4.67083	0.938268			-118.791
1293	immunostain_vasp 647+phalloidin 488_33	7577.65	2.29962	4.48409	0.820392			-48.4636
1294	immunostain_vasp 647+phalloidin 488_33	6072.38	5.21836	4.35231	0.717501			-15.1833
1295	immunostain_vasp 647+phalloidin 488_33	2606.03	0.751797	3.5895	0.930042			50.2556
1296	immunostain_vasp 647+phalloidin 488_33	5449.4	1.14981	4.3589	0.959812			-30.9146
1297	immunostain_vasp 647+phalloidin 488_33	11007.8	2.71974	4.2127	0.981766			125.688
1298	immunostain_vasp 647+phalloidin 488_33	17803.1	2.01216	3.23318	0.930157			13.8423
1299	immunostain_vasp 647+phalloidin 488_33	12030.3	1.65838	3.03299	1			-47.4309
1300	immunostain_vasp 647+phalloidin 488_33	21468.5	1.79105	7.6052	0.961458			-61.9632
1301	immunostain_vasp 647+phalloidin 488_33	15403.8	0.950803	5.74027	0.964971			125.238
1302	immunostain_vasp 647+phalloidin 488_33	4976.58	0.597016	4.0126	0.804279			39.3791
1303	immunostain_vasp 647+phalloidin 488_33	15342.6	1.83527	7.25779	0.986003			47.5293
1304	immunostain_vasp 647+phalloidin 488_33	5423.32	1.43726	5.96521	0.948766			19.8224
1305	immunostain_vasp 647+phalloidin 488_33	1565.48	0.464345	4.03492	0.933069			54.1075
1306	immunostain_vasp 647+phalloidin 488_33	20534.8	1.34881	6.06947	0.872279			-26.2441
1307	immunostain_vasp 647+phalloidin 488_33	15126.5	2.18906	4.29353	0.974426			-16.1335
1308	immunostain_vasp 647+phalloidin 488_33	18405.8	1.65838	9.24049	0.950313			5.64934
1309	immunostain_vasp 647+phalloidin 488_33	18142.9	1.52571	5.67843	0.920131			64.5504
1310	immunostain_vasp 647+phalloidin 488_33	12570.3	0.818133	3.4524	0.87746			-45.1311
1311	immunostain_vasp 647+phalloidin 488_33	5620.66	0.663351	3.16987	0.964834			-35.2513
1312	immunostain_vasp 647+phalloidin 488_33	12852	0.995026	6.10956	0.972521			16.8615
1313	immunostain_vasp 647+phalloidin 488_33	11070	3.55998	3.30923	0.920918			20.7088
1314	immunostain_vasp 647+phalloidin 488_33	11271.7	1.81316	4.98065	0.917589			46.0257
1315	immunostain_vasp 647+phalloidin 488_33	7884.44	1.08347	4.19296	0.970968			4.93469
1316	immunostain_vasp 647+phalloidin 488_33	9196.35	1.30459	10.0515	0.899536			-7.40726
1317	immunostain_vasp 647+phalloidin 488_33	11151.6	1.19403	3.36215	0.930911			-36.3118
1318	immunostain_vasp 647+phalloidin 488_11	5976.9	1.54782	3.37823	0.941005			55.724
1319	immunostain_vasp 647+phalloidin 488_58	7434.79	0.840244	3.2397	0.967185			136.987
1320	immunostain_vasp 647+phalloidin 488_58	5064.48	0.818133	4.36301	0.919961			152.534
1321	immunostain_vasp 647+phalloidin 488_58	8679.76	0.530681	3.40498	0.983355			104.635
1322	immunostain_vasp 647+phalloidin 488_58	14924.7	2.38806	3.33494	0.917077			517.915
1323	immunostain_vasp 647+phalloidin 488_36	7832.67	1.50359	4.42807	0.915726			183.107
1324	immunostain_vasp 647+phalloidin 488_36	9429.01	1.26037	6.71226	0.950304			686.591
1325	immunostain_vasp 647+phalloidin 488_36	4665.57	0.884468	3.14833	0.973729			199.112
1326	immunostain_vasp 647+phalloidin 488_36	5043.12	0.818133	3.99715	0.888971			60.2886
1327	immunostain_vasp 647+phalloidin 488_36	10671.9	1.14981	3.63574	0.918214			415.11
1328	immunostain_vasp 647+phalloidin 488_36	4192.22	0.773909	3.68071	0.865559			42.1007
1329	immunostain_vasp 647+phalloidin 488_36	1338.97	0.508569	3.32906	0.935908			-9.83478
1330	immunostain_vasp 647+phalloidin 488_36	16400.9	1.83527	3.48751	0.945778			1089.67
1331	immunostain_vasp 647+phalloidin 488_36	2623.78	0.995026	5.98486	0.880414			101.464
1332	immunostain_vasp 647+phalloidin 488_36	11060	1.19403	3.12953	0.963308			296.287
1333	immunostain_vasp 647+phalloidin 488_36	3917.71	0.707574	3.60234	0.980336			120.454
1334	immunostain_vasp 647+phalloidin 488_36	6740.4	0.906579	4.18031	0.905521			265.757
1335	immunostain_vasp 647+phalloidin 488_14	9983.15	1.83527	4.93901	0.915973			132.564
1336	immunostain_vasp 647+phalloidin 488_14	15599.9	1.06136	3.25386	0.9265			177.844
1337	immunostain_vasp 647+phalloidin 488_14	7653.27	1.23825	4.47446	0.963529			183.222
1338	immunostain_vasp 647+phalloidin 488_14	6892.65	0.862356	3.18074	0.944333			148.818
1339	immunostain_vasp 647+phalloidin 488_14	7224.66	1.56993	3.33921	0.89952			108.264
1340	immunostain_vasp 647+phalloidin 488_14	17067.3	1.23825	3.27663	0.981787			206.838
1341	immunostain_vasp 647+phalloidin 488_14	12055.2	0.530681	3.29994	0.952731			87.4327
1342	immunostain_vasp 647+phalloidin 488_14	11257.6	2.01216	5.29632	0.778371			223.438
1343	immunostain_vasp 647+phalloidin 488_13	2654.83	0.309564	4.64706	0.927424			116.479
1344	immunostain_vasp 647+phalloidin 488_13	9106	1.23825	4.48392	0.903103			171.495
1345	immunostain_vasp 647+phalloidin 488_13	16645.9	2.16695	5.06845	0.876524			254.652
1346	immunostain_vasp 647+phalloidin 488_13	7148.89	0.950803	3.07647	0.73922			137.031
1347	immunostain_vasp 647+phalloidin 488_38	7168.15	0.287452	4.75071	0.935672			48.6308
1348	immunostain_vasp 647+phalloidin 488_38	11706.6	1.10558	4.6497	0.861458			632.918
1349	immunostain_vasp 647+phalloidin 488_38	2827.23	0.796021	3.15982	0.991637			197.276
1350	immunostain_vasp 647+phalloidin 488_38	9814.03	1.37092	9.11304	0.881646			796.541
1351	immunostain_vasp 647+phalloidin 488_38	9131.25	0.840244	3.58627	0.941897			299.501
1352	immunostain_vasp 647+phalloidin 488_38	7694	1.08347	6.42415	0.879777			480.44
1353	immunostain_vasp 647+phalloidin 488_38	9543.63	2.01216	3.18849	0.97047			440.505
1354	immunostain_vasp 647+phalloidin 488_38	3508.17	0.906579	3.60446	0.929851			127.149
1355	immunostain_vasp 647+phalloidin 488_38	6044.04	1.34881	3.51206	0.936299			143.529
1356	immunostain_vasp 647+phalloidin 488_38	1521.76	0.486457	6.83854	0.891546			7.2
1357	immunostain_vasp 647+phalloidin 488_38	7965.13	0.950803	7.14665	0.951017			432.527
1358	immunostain_vasp 647+phalloidin 488_38	8019.63	2.05639	3.80602	0.938506			233.895
1359	immunostain_vasp 647+phalloidin 488_38	1231.62	0.199005	4.27989	0.874155			121.222
1360	immunostain_vasp 647+phalloidin 488_38	10994.9	1.06136	3.43507	0.907026			534.616
1361	immunostain_vasp 647+phalloidin 488_38	11993.3	1.45937	5.11393	0.858449			310.68
1362	immunostain_vasp 647+phalloidin 488_38	7724.51	1.03925	4.17282	0.965185			215.637
1363	immunostain_vasp 647+phalloidin 488_38	6468.63	1.90161	3.31094	0.9335			201.895
1364	immunostain_vasp 647+phalloidin 488_38	10380	1.03925	3.41354	0.934322			466.051
1365	immunostain_vasp 647+phalloidin 488_38	3791.9	1.19403	3.45649	0.937634			140.488
1366	immunostain_vasp 647+phalloidin 488_38	6124.91	1.03925	3.81044	0.943893			131.974
1367	immunostain_vasp 647+phalloidin 488_37	10239.2	1.10558	7.60832	0.923361			441.999
1368	immunostain_vasp 647+phalloidin 488_37	7007.91	0.840244	4.44827	0.968625			505.506
1369	immunostain_vasp 647+phalloidin 488_37	13047.9	1.17192	8.34531	0.99247			1182.1
1370	immunostain_vasp 647+phalloidin 488_37	8313.26	0.796021	4.07372	0.974018			366.451
1371	immunostain_vasp 647+phalloidin 488_37	4444.68	0.707574	4.60566	0.898002			160.269
1372	immunostain_vasp 647+phalloidin 488_37	8079.76	3.4052	7.17373	0.987165			661.827
1373	immunostain_vasp 647+phalloidin 488_37	5386.45	1.50359	3.49903	0.946488			77.8521
1374	immunostain_vasp 647+phalloidin 488_37	2239.87	0.796021	3.89344	0.885063			154.436
1375	immunostain_vasp 647+phalloidin 488_37	11164.3	1.17192	3.26576	0.962704			610.001
1376	immunostain_vasp 647+phalloidin 488_37	2908.29	0.663351	3.10811	0.995567			160.243
1377	immunostain_vasp 647+phalloidin 488_37	9538.14	1.30459	10.2473	0.896905			834.628
1378	immunostain_vasp 647+phalloidin 488_37	7909.46	1.08347	3.61752	0.972754			346.163
1379	immunostain_vasp 647+phalloidin 488_37	7434.56	0.995026	5.09179	0.799567			392.216
1380	immunostain_vasp 647+phalloidin 488_37	8197.11	1.96794	3.28742	0.956361			417.746
1381	immunostain_vasp 647+phalloidin 488_18	2457.77	1.52571	3.17065	0.733934			25.6417
1382	immunostain_vasp 647+phalloidin 488_18	2497.51	0.331675	4.43657	0.767254			166.904
1383	immunostain_vasp 647+phalloidin 488_18	3863.56	0.906579	3.11866	0.97253			-38.5786
1384	immunostain_vasp 647+phalloidin 488_18	6907.77	1.10558	3.09758	0.983844			-82.2152
1385	immunostain_vasp 647+phalloidin 488_18	9435.34	1.10558	7.31321	0.822949			-31.3531
1386	immunostain_vasp 647+phalloidin 488_18	10146.5	1.96794	3.32105	0.993181			7.60068
1387	immunostain_vasp 647+phalloidin 488_18	8276.36	0.972914	5.43317	0.966331			-32.1785
1388	immunostain_vasp 647+phalloidin 488_18	5713.07	0.950803	3.23781	0.985031			-47.1106
1389	immunostain_vasp 647+phalloidin 488_18	11500.6	1.06136	9.43392	0.921169			-7.40118
1390	immunostain_vasp 647+phalloidin 488_18	8735.65	1.50359	5.04398	0.992157			-49.5042
1391	immunostain_vasp 647+phalloidin 488_18	1666.87	0.353787	4.26419	0.964253			-58.8347
1392	immunostain_vasp 647+phalloidin 488_18	10830.6	1.14981	3.10766	0.984147			20.3523
1393	immunostain_vasp 647+phalloidin 488_18	6916.42	0.796021	3.72622	0.947746			115.034
1394	immunostain_vasp 647+phalloidin 488_18	7586.18	1.10558	4.04408	0.85763			-21.2736
1395	immunostain_vasp 647+phalloidin 488_18	5261.74	0.486457	9.07546	0.891341			147.218
1396	immunostain_vasp 647+phalloidin 488_18	5088.75	1.06136	4.10857	0.986937			-54.1383
1397	immunostain_vasp 647+phalloidin 488_18	6645.04	0.972914	8.12399	0.874765			-56.147
1398	immunostain_vasp 647+phalloidin 488_18	4538.27	0.707574	5.10811	0.987455			30.7396
1399	immunostain_vasp 647+phalloidin 488_18	8550.72	1.06136	3.14891	0.9033			42.0833
1400	immunostain_vasp 647+phalloidin 488_18	8763.02	0.972914	6.02199	0.997571			-13.6978
1401	immunostain_vasp 647+phalloidin 488_18	5482.94	0.950803	3.2507	0.960652			37.6054
1402	immunostain_vasp 647+phalloidin 488_18	1002.11	0.199005	9.90433	0.919789			133.617
1403	immunostain_vasp 647+phalloidin 488_18	7963.62	2.10061	5.00207	0.919446			25.2409
1404	immunostain_vasp 647+phalloidin 488_18	8497.31	0.751797	11.2087	0.938787			43.34
1405	immunostain_vasp 647+phalloidin 488_18	9916.73	1.30459	14.9307	0.897745			34.0172
1406	immunostain_vasp 647+phalloidin 488_18	1405.76	0.464345	3.2999	0.923522			-21.0476
1407	immunostain_vasp 647+phalloidin 488_18	8452.82	3.29464	3.39797	0.975619			-158.993
1408	immunostain_vasp 647+phalloidin 488_18	10922.5	2.14483	5.99029	0.853662			45.0717
1409	immunostain_vasp 647+phalloidin 488_18	10617.2	1.10558	10.0143	0.935496			-9.29693
1410	immunostain_vasp 647+phalloidin 488_18	9192	1.03925	5.08537	0.90957			90.3855
1411	immunostain_vasp 647+phalloidin 488_18	4244.94	1.79105	3.26469	0.937919			18.6651
1412	immunostain_vasp 647+phalloidin 488_18	9992.46	1.87949	3.11686	0.982401			26.9824
1413	immunostain_vasp 647+phalloidin 488_18	8392.12	1.17192	3.2701	0.972118			-19.5358
1414	immunostain_vasp 647+phalloidin 488_18	2376.86	0.26534	7.90664	0.908613			38.2381
1415	immunostain_vasp 647+phalloidin 488_18	5699.66	1.68049	4.12703	0.975894			26.9511
1416	immunostain_vasp 647+phalloidin 488_18	3464.18	0.972914	3.31094	0.920444			-20.075
1417	immunostain_vasp 647+phalloidin 488_18	6272.77	0.707574	5.17262	0.781806			30.7738
1418	immunostain_vasp 647+phalloidin 488_18	5333.09	0.972914	3.26391	0.977154			24.8593
1419	immunostain_vasp 647+phalloidin 488_18	6867.17	0.751797	3.27483	0.925037			2.47293
1420	immunostain_vasp 647+phalloidin 488_18	11323.2	1.28248	5.75902	0.872034			-16.8888
1421	immunostain_vasp 647+phalloidin 488_18	7715.22	1.06136	4.1812	0.97305			1.41118
1422	immunostain_vasp 647+phalloidin 488_18	11473.2	1.52571	4.95478	0.842781			34.0496
1423	immunostain_vasp 647+phalloidin 488_18	8834.03	1.01714	5.1812	0.980691			-16.427
1424	immunostain_vasp 647+phalloidin 488_18	2173.18	0.530681	3.64074	0.890184			61.6936
1425	immunostain_vasp 647+phalloidin 488_18	9231.1	1.06136	4.04681	0.805062			-31.3018
1426	immunostain_vasp 647+phalloidin 488_18	9008.36	1.34881	3.04386	0.990421			47.4179
1427	immunostain_vasp 647+phalloidin 488_18	8233.04	1.06136	3.06562	0.990544			8.05884
1428	immunostain_vasp 647+phalloidin 488_18	8625.7	1.1277	3.26595	0.959412			-31.3836
1429	immunostain_vasp 647+phalloidin 488_18	8414.04	0.840244	6.52721	0.956852			15.7382
1430	immunostain_vasp 647+phalloidin 488_18	7770.16	0.950803	4.04374	0.991912			-2.13708
1431	immunostain_vasp 647+phalloidin 488_18	10546.5	1.43726	7.15185	0.989748			-11.0709
1432	immunostain_vasp 647+phalloidin 488_18	9427.45	1.63627	7.44633	0.966829			-33.8755
1433	immunostain_vasp 647+phalloidin 488_18	9647.71	1.23825	5.14065	0.988427			28.2653
1434	immunostain_vasp 647+phalloidin 488_18	10756.8	1.10558	3.13791	0.975812			-36.2954
1435	immunostain_vasp 647+phalloidin 488_18	9804.14	1.10558	7.09826	0.991704			113.221
1436	immunostain_vasp 647+phalloidin 488_18	4336.7	0.818133	3.13868	0.966326			-34.2582
1437	immunostain_vasp 647+phalloidin 488_18	4798.19	0.796021	3.25521	0.971209			-27.0366
1438	immunostain_vasp 647+phalloidin 488_18	8405.92	0.796021	6.89926	0.947622			-16.0478
1439	immunostain_vasp 647+phalloidin 488_18	13419.2	0.796021	4.18086	0.991159			97.5393
1440	immunostain_vasp 647+phalloidin 488_18	14137.6	1.19403	4.41129	0.98831			32.9046
1441	immunostain_vasp 647+phalloidin 488_18	16338.6	0.751797	3.23318	0.965858			48.4198
1442	immunostain_vasp 647+phalloidin 488_18	10770.8	0.508569	11.051	0.816179			27.4136
1443	immunostain_vasp 647+phalloidin 488_18	14079.3	1.76894	3.60427	0.889676			-6.27558
1444	immunostain_vasp 647+phalloidin 488_18	6621.95	0.751797	3.10672	0.977439			90.8831
1445	immunostain_vasp 647+phalloidin 488_18	12900.8	0.862356	7.08773	0.991182			-53.3765
1446	immunostain_vasp 647+phalloidin 488_39	3161.52	0.199005	4.78508	0.791685			-112.556
1447	immunostain_vasp 647+phalloidin 488_39	7552.56	0.663351	3.08657	0.971952			-78.5167
1448	immunostain_vasp 647+phalloidin 488_39	4010.48	0.906579	3.04513	0.854071			53.975
1449	immunostain_vasp 647+phalloidin 488_39	10032.3	2.52073	3.43893	0.924393			32.881
1450	immunostain_vasp 647+phalloidin 488_39	5813.14	1.03925	3.0867	0.976676			-16.1951
1451	immunostain_vasp 647+phalloidin 488_39	959.3	0.39801	6.23804	0.877672			-19.1556
1452	immunostain_vasp 647+phalloidin 488_39	9812.43	1.1277	4.2035	0.970468			26.8664
1453	immunostain_vasp 647+phalloidin 488_39	7836.99	1.03925	5.22464	0.975862			-8.69214
1454	immunostain_vasp 647+phalloidin 488_39	3709.71	0.950803	3.77219	0.913511			-25.4791
1455	immunostain_vasp 647+phalloidin 488_39	5175.98	0.331675	3.77632	0.996964			-203.567
1456	immunostain_vasp 647+phalloidin 488_39	4012.42	0.840244	3.37823	0.924387			65.1018
1457	immunostain_vasp 647+phalloidin 488_39	3897.52	0.751797	3.11899	0.990949			21.0341
1458	immunostain_vasp 647+phalloidin 488_39	4017.15	0.199005	3.41366	0.914792			-49.9259
1459	immunostain_vasp 647+phalloidin 488_39	4038.65	1.26037	3.89246	0.847383			3.6673
1460	immunostain_vasp 647+phalloidin 488_39	8253.65	0.486457	4.60504	0.895216			-6.55572
1461	immunostain_vasp 647+phalloidin 488_17	3305.21	0.751797	3.31094	0.975759			48.679
1462	immunostain_vasp 647+phalloidin 488_17	1668.6	0.420122	5.63058	0.724503			-100.442
1463	immunostain_vasp 647+phalloidin 488_17	6653.73	1.08347	3.12953	0.981879			-75.9064
1464	immunostain_vasp 647+phalloidin 488_17	10297.5	1.1277	5.74338	0.965491			65.8838
1465	immunostain_vasp 647+phalloidin 488_17	6862.32	0.906579	3.0867	0.983779			30.2343
1466	immunostain_vasp 647+phalloidin 488_17	10391.5	1.21614	7.41404	0.953693			9.13843
1467	immunostain_vasp 647+phalloidin 488_17	3937.62	1.06136	3.35049	0.917127			81.8542
1468	immunostain_vasp 647+phalloidin 488_17	6390.8	1.08347	3.11866	0.991055			44.1429
1469	immunostain_vasp 647+phalloidin 488_17	8701.03	0.840244	3.02199	0.995159			48.1803
1470	immunostain_vasp 647+phalloidin 488_17	5392.43	1.94583	3.37226	0.992896			15.2956
1471	immunostain_vasp 647+phalloidin 488_17	8755.48	1.48148	3.34336	0.937197			3.99353
1472	immunostain_vasp 647+phalloidin 488_17	3769.01	2.23328	4.26152	0.966386			29.1057
1473	immunostain_vasp 647+phalloidin 488_17	3768.41	0.619127	3.3031	0.952884			-55.3135
1474	immunostain_vasp 647+phalloidin 488_17	3878.24	0.773909	3.49573	0.931975			70.9119
1475	immunostain_vasp 647+phalloidin 488_17	8006.23	1.1277	7.40851	0.972179			22.6244
1476	immunostain_vasp 647+phalloidin 488_17	2924	0.442234	3.96184	0.842636			-82.7381
1477	immunostain_vasp 647+phalloidin 488_17	3829.03	0.884468	3.25521	0.979765			117.822
1478	immunostain_vasp 647+phalloidin 488_17	1863.78	0.199005	5.56802	0.966091			-118.5
1479	immunostain_vasp 647+phalloidin 488_17	12521.4	1.06136	4.1489	0.976028			-48.1114
1480	immunostain_vasp 647+phalloidin 488_17	11461.4	1.26037	6.75191	0.892179			25.5516
1481	immunostain_vasp 647+phalloidin 488_17	7593.4	0.928691	5.55331	0.927044			-48.2211
1482	immunostain_vasp 647+phalloidin 488_17	14800.1	1.48148	6.32496	0.818684			5.43187
1483	immunostain_vasp 647+phalloidin 488_17	5888.26	1.10558	3.26157	0.952005			91.1242
1484	immunostain_vasp 647+phalloidin 488_17	8687.38	0.309564	3.26391	0.998169			-98.0484
1485	immunostain_vasp 647+phalloidin 488_17	5724.76	0.840244	9.03969	0.926366			-29.5819
1486	immunostain_vasp 647+phalloidin 488_17	2468.23	1.14981	3.84273	0.882435			45.7117
1487	immunostain_vasp 647+phalloidin 488_17	8677.84	1.06136	3.13791	0.961905			-2.08841
1488	immunostain_vasp 647+phalloidin 488_17	7647.93	0.928691	3.23781	0.976428			46.562
1489	immunostain_vasp 647+phalloidin 488_17	5993.44	1.17192	7.21744	0.841722			-13.185
1490	immunostain_vasp 647+phalloidin 488_17	6915	1.52571	6.48969	0.949477			-28.8612
1491	immunostain_vasp 647+phalloidin 488_17	4394.33	1.30459	3.62955	0.890102			-21.0612
1492	immunostain_vasp 647+phalloidin 488_17	3213.28	0.619127	6.12326	0.825893			0.788168
1493	immunostain_vasp 647+phalloidin 488_17	8462.78	1.74682	6.40485	0.808139			26.1759
1494	immunostain_vasp 647+phalloidin 488_17	11490.3	0.884468	5.16708	0.88822			128.843
1495	immunostain_vasp 647+phalloidin 488_17	5151.81	0.751797	3.18074	0.958119			148.238
1496	immunostain_vasp 647+phalloidin 488_17	4929.8	1.03925	9.33577	0.857215			76.9683
1497	immunostain_vasp 647+phalloidin 488_17	2560.47	0.685462	3.14347	0.718809			44.0579
1498	immunostain_vasp 647+phalloidin 488_17	5539.18	1.83527	6.3548	0.95254			12.2612
1499	immunostain_vasp 647+phalloidin 488_17	7715.62	1.79105	3.35746	0.986396			-5.319
1500	immunostain_vasp 647+phalloidin 488_17	1831.95	0.331675	3.3612	0.995059			121.133
1501	immunostain_vasp 647+phalloidin 488_17	4996.37	0.751797	8.39178	0.862465			55.1357
1502	immunostain_vasp 647+phalloidin 488_17	7189.94	2.69763	3.29119	0.96589			50.9529
1503	immunostain_vasp 647+phalloidin 488_17	5410.37	0.619127	5.84874	0.804227			97.3151
1504	immunostain_vasp 647+phalloidin 488_17	6142.06	0.729686	5.46049	0.935697			21.0095
1505	immunostain_vasp 647+phalloidin 488_17	5944.52	1.03925	3.20216	0.942605			15.931
1506	immunostain_vasp 647+phalloidin 488_17	5916.03	1.21614	6.42465	0.808304			64.6389
1507	immunostain_vasp 647+phalloidin 488_17	7484.52	2.01216	5.68861	0.90688			45.2062
1508	immunostain_vasp 647+phalloidin 488_17	6656.44	1.59204	3.15982	0.982663			12.4573
1509	immunostain_vasp 647+phalloidin 488_17	9584.7	1.72471	8.08713	0.971748			13.397
1510	immunostain_vasp 647+phalloidin 488_17	12403.3	2.18906	5.7933	0.934886			17.9905
1511	immunostain_vasp 647+phalloidin 488_17	10142.6	1.17192	6.37522	0.914025			1.73286
1512	immunostain_vasp 647+phalloidin 488_17	1754.24	0.464345	7.14194	0.706255			122.384
1513	immunostain_vasp 647+phalloidin 488_17	2431.79	0.375899	4.48277	0.768708			19.7637
1514	immunostain_vasp 647+phalloidin 488_17	8212.18	0.796021	6.74723	0.891436			-11.5264
1515	immunostain_vasp 647+phalloidin 488_17	9300.35	2.0785	7.76764	0.933141			-16.2865
1516	immunostain_vasp 647+phalloidin 488_17	5708.25	0.818133	4.53353	0.887785			-41.4266
1517	immunostain_vasp 647+phalloidin 488_17	8257.68	1.96794	4.4001	0.972207			33.2566
1518	immunostain_vasp 647+phalloidin 488_17	7635.78	0.995026	3.54818	0.966654			43.6508
1519	immunostain_vasp 647+phalloidin 488_17	10230.1	0.574904	6.91981	0.889422			-72.1112
1520	immunostain_vasp 647+phalloidin 488_17	11175.3	1.65838	3.35417	0.998254			10.0517
1521	immunostain_vasp 647+phalloidin 488_17	7042.75	1.26037	4.55345	0.951309			67.0387
1522	immunostain_vasp 647+phalloidin 488_19	4585.27	0.26534	4.22292	0.960213			-41.2083
1523	immunostain_vasp 647+phalloidin 488_19	3826.25	0.26534	12.0309	0.922626			329.667
1524	immunostain_vasp 647+phalloidin 488_19	3141.06	0.331675	4.72538	0.926901			99.175
1525	immunostain_vasp 647+phalloidin 488_19	7159.49	1.19403	3.011	0.997571			286.538
1526	immunostain_vasp 647+phalloidin 488_19	14685.5	1.61415	5.11957	0.994196			645.229
1527	immunostain_vasp 647+phalloidin 488_19	3376.55	0.597016	3.40266	0.948448			40.1667
1528	immunostain_vasp 647+phalloidin 488_19	2550.1	0.375899	5.02348	0.8099			26.6041
1529	immunostain_vasp 647+phalloidin 488_19	4958.45	0.840244	7.42878	0.954533			241.485
1530	immunostain_vasp 647+phalloidin 488_19	1968.85	0.928691	3.28985	0.980972			-0.671059
1531	immunostain_vasp 647+phalloidin 488_19	2335.38	2.14483	17.167	0.925863			163.786
1532	immunostain_vasp 647+phalloidin 488_19	7600.6	0.685462	3.50087	0.98431			32.3443
1533	immunostain_vasp 647+phalloidin 488_19	3720.12	1.28248	3.02199	0.997589			202.782
1534	immunostain_vasp 647+phalloidin 488_19	3407.78	0.552792	7.18907	0.870973			-33.536
1535	immunostain_vasp 647+phalloidin 488_19	1857.65	0.530681	5.1626	0.858126			-29.4607
1536	immunostain_vasp 647+phalloidin 488_19	3272.06	0.39801	3.0476	0.943477			-30.1061
1537	immunostain_vasp 647+phalloidin 488_19	10884.8	1.08347	4.13885	0.969784			313.936
1538	immunostain_vasp 647+phalloidin 488_19	1292.36	0.641239	6.20894	0.866365			27.0264
1539	immunostain_vasp 647+phalloidin 488_19	1902.57	0.199005	5.76249	0.816264			-131.045
1540	immunostain_vasp 647+phalloidin 488_19	5910.9	0.884468	4.2907	0.957669			130.231
1541	immunostain_vasp 647+phalloidin 488_19	4015.75	0.619127	4.36193	0.935221			212.424
1542	immunostain_vasp 647+phalloidin 488_19	11323.9	1.23825	3.10811	0.974656			382.725
1543	immunostain_vasp 647+phalloidin 488_19	5381.47	0.729686	4.14053	0.995646			186.261
1544	immunostain_vasp 647+phalloidin 488_19	9657.63	0.928691	5.12998	0.978104			526.578
1545	immunostain_vasp 647+phalloidin 488_19	1297.02	0.26534	4.64611	0.865933			65.35
1546	immunostain_vasp 647+phalloidin 488_19	5721.07	1.72471	3.0867	0.974297			168.215
1547	immunostain_vasp 647+phalloidin 488_19	3121.64	0.685462	4.99808	0.935443			159.356
1548	immunostain_vasp 647+phalloidin 488_19	3513.26	0.906579	3.91902	0.820857			-163.66
1549	immunostain_vasp 647+phalloidin 488_19	8444.86	1.37092	5.0757	0.987261			337.677
1550	immunostain_vasp 647+phalloidin 488_19	2032.73	0.597016	4.60654	0.892592			78.3275
1551	immunostain_vasp 647+phalloidin 488_19	4774.23	0.796021	5.99882	0.891213			118.695
1552	immunostain_vasp 647+phalloidin 488_19	1807	0.309564	3.45047	0.945184			5
1553	immunostain_vasp 647+phalloidin 488_19	7254.69	1.21614	4.95339	0.869851			156.28
1554	immunostain_vasp 647+phalloidin 488_19	7678.62	1.08347	3.07582	0.981322			379.241
1555	immunostain_vasp 647+phalloidin 488_19	5890.16	1.41515	3.04386	0.990421			270.258
1556	immunostain_vasp 647+phalloidin 488_19	2757.44	0.26534	4.84552	0.879096			49.5471
1557	immunostain_vasp 647+phalloidin 488_19	6492.89	1.48148	3.10811	0.977001			224.848
1558	immunostain_vasp 647+phalloidin 488_19	8527.35	0.972914	8.73123	0.943236			407.166
1559	immunostain_vasp 647+phalloidin 488_19	6756.57	0.818133	3.0757	0.990841			204.16
1560	immunostain_vasp 647+phalloidin 488_19	6303.06	0.840244	4.08148	0.781419			313.844
1561	immunostain_vasp 647+phalloidin 488_19	2117.09	0.464345	3.53687	0.897813			29.5699
1562	immunostain_vasp 647+phalloidin 488_19	4696.8	0.796021	4.49376	0.943858			195.047
1563	immunostain_vasp 647+phalloidin 488_19	7012.24	1.01714	5.71039	0.95877			242.019
1564	immunostain_vasp 647+phalloidin 488_19	3057.48	1.28248	5.55813	0.930865			126.101
1565	immunostain_vasp 647+phalloidin 488_19	7674.23	1.26037	18.1942	0.887829			590.121
1566	immunostain_vasp 647+phalloidin 488_19	6650	0.796021	6.25423	0.971065			349.676
1567	immunostain_vasp 647+phalloidin 488_19	5753.81	0.619127	7.16285	0.988882			465.913
1568	immunostain_vasp 647+phalloidin 488_19	5849.56	0.818133	3.10672	0.977439			245.443
1569	immunostain_vasp 647+phalloidin 488_19	7603.26	0.995026	5.02393	0.860696			201.869
1570	immunostain_vasp 647+phalloidin 488_19	4219.08	1.10558	4.28039	0.975565			563.367
1571	immunostain_vasp 647+phalloidin 488_19	6555.33	0.508569	3.88146	0.886142			374.938
1572	immunostain_vasp 647+phalloidin 488_19	2006.76	0.331675	4.01711	0.883005			-21.0638
1573	immunostain_vasp 647+phalloidin 488_19	7509.74	0.950803	3.37099	0.91687			104.899
1574	immunostain_vasp 647+phalloidin 488_19	10286.9	1.99005	16.0101	0.896372			494.137
1575	immunostain_vasp 647+phalloidin 488_19	13113	2.03428	3.26576	0.981895			513.851
1576	immunostain_vasp 647+phalloidin 488_19	8295.18	0.818133	3.3224	0.972393			172.567
1577	immunostain_vasp 647+phalloidin 488_19	10768.8	1.30459	5.08682	0.98727			410.698
1578	immunostain_vasp 647+phalloidin 488_19	7489.14	0.972914	4.85371	0.967644			295.429
1579	immunostain_vasp 647+phalloidin 488_19	4053.9	1.7026	7.45535	0.951758			97.1767
1580	immunostain_vasp 647+phalloidin 488_19	9417.61	0.995026	4.27663	0.976421			440.832
1581	immunostain_vasp 647+phalloidin 488_19	6147.72	1.01714	3.07582	0.976547			7.03965
1582	immunostain_vasp 647+phalloidin 488_1	2901.68	2.12272	7.15677	0.868963			-7.60958
1583	immunostain_vasp 647+phalloidin 488_1	6485.7	0.972914	5.37583	0.83378			47.2388
1584	immunostain_vasp 647+phalloidin 488_1	1398.9	0.508569	3.19211	0.949009			27.4394
1585	immunostain_vasp 647+phalloidin 488_1	1843.55	0.26534	9.06531	0.866894			34.3462
1586	immunostain_vasp 647+phalloidin 488_1	2836.57	0.663351	4.3154	0.937104			-14.0823
1587	immunostain_vasp 647+phalloidin 488_1	3907.56	1.92372	4.32017	0.971471			32.2035
1588	immunostain_vasp 647+phalloidin 488_1	3094.11	1.63627	6.04122	0.829475			-5.39225
1589	immunostain_vasp 647+phalloidin 488_1	7283.11	1.06136	4.21365	0.959734			85.5113
1590	immunostain_vasp 647+phalloidin 488_1	2132.07	0.619127	3.53894	0.927284			1.34524
1591	immunostain_vasp 647+phalloidin 488_1	4800.44	0.773909	7.07813	0.805644			-70.6509
1592	immunostain_vasp 647+phalloidin 488_1	1482.95	0.39801	3.03492	0.956246			157.311
1593	immunostain_vasp 647+phalloidin 488_1	3866.14	1.30459	4.48228	0.907689			-26.9466
1594	immunostain_vasp 647+phalloidin 488_1	4653.71	1.17192	4.24372	0.950999			-33.2691
1595	immunostain_vasp 647+phalloidin 488_1	7233.1	0.707574	3.83684	0.828528			-33.2894
1596	immunostain_vasp 647+phalloidin 488_1	1190.35	0.751797	3.42775	0.957365			23.5706
1597	immunostain_vasp 647+phalloidin 488_1	3209.08	2.98508	6.72107	0.894084			30.6779
1598	immunostain_vasp 647+phalloidin 488_1	14685	2.41017	3.67721	0.84149			-222.988
1599	immunostain_vasp 647+phalloidin 488_52	12016.9	1.76894	6.71397	0.926272			4.20232
1600	immunostain_vasp 647+phalloidin 488_52	2514.35	0.729686	3.63127	0.922984			-92.7603
1601	immunostain_vasp 647+phalloidin 488_52	1475.74	0.486457	4.2754	0.928072			0.838983
1602	immunostain_vasp 647+phalloidin 488_52	7758.86	1.41515	3.14007	0.694209			-119.209
1603	immunostain_vasp 647+phalloidin 488_52	1781.88	0.796021	3.29044	0.955483			-23.9342
1604	immunostain_vasp 647+phalloidin 488_52	3860.99	1.21614	5.91664	0.872291			-9.81668
1605	immunostain_vasp 647+phalloidin 488_52	3871.26	1.23825	4.91666	0.820836			-0.152223
1606	immunostain_vasp 647+phalloidin 488_43	5006.62	1.61415	3.85621	0.945357			252.301
1607	immunostain_vasp 647+phalloidin 488_43	3215.68	0.862356	3.6194	0.947634			-29.3944
1608	immunostain_vasp 647+phalloidin 488_43	8469.21	1.14981	3.18849	0.943193			570.954
1609	immunostain_vasp 647+phalloidin 488_43	5521.49	1.14981	3.51206	0.953375			82.2665
1610	immunostain_vasp 647+phalloidin 488_43	6059.65	0.707574	3.15932	0.964615			359.573
1611	immunostain_vasp 647+phalloidin 488_43	11956.7	1.06136	4.62798	0.86729			406.033
1612	immunostain_vasp 647+phalloidin 488_43	7431.87	1.72471	3.2894	0.926471			174.907
1613	immunostain_vasp 647+phalloidin 488_21	14825.4	1.10558	10.6853	0.885873			362.629
1614	immunostain_vasp 647+phalloidin 488_21	6024.2	0.729686	4.34502	0.970753			210.069
1615	immunostain_vasp 647+phalloidin 488_21	8413.55	1.28248	4.63688	0.891956			317.436
1616	immunostain_vasp 647+phalloidin 488_21	3664.66	0.486457	3.96728	0.771815			223.083
1617	immunostain_vasp 647+phalloidin 488_21	5973.24	0.995026	3.22727	0.967625			343.416
1618	immunostain_vasp 647+phalloidin 488_21	2999.95	0.331675	5.16902	0.915874			119.935
1619	immunostain_vasp 647+phalloidin 488_21	3194.91	0.199005	3.99422	0.829981			-55.9778
1620	immunostain_vasp 647+phalloidin 488_21	7081.78	1.59204	5.27167	0.862795			139.231
1621	immunostain_vasp 647+phalloidin 488_21	10356.2	1.56993	8.24776	0.978801			306.588
1622	immunostain_vasp 647+phalloidin 488_21	9303.62	1.19403	4.56241	0.903581			134.941
1623	immunostain_vasp 647+phalloidin 488_21	5563.59	1.08347	4.21438	0.981376			297.361
1624	immunostain_vasp 647+phalloidin 488_21	7919.53	1.17192	3.2472	0.978975			167.108
1625	immunostain_vasp 647+phalloidin 488_21	7037.2	1.01714	3.18074	0.971709			289.012
1626	immunostain_vasp 647+phalloidin 488_21	1863.19	0.773909	3.45507	0.87042			-22.9937
1627	immunostain_vasp 647+phalloidin 488_21	2775.84	0.353787	4.30777	0.94509			60.5716
1628	immunostain_vasp 647+phalloidin 488_21	10711.4	0.707574	3.10811	0.967585			415.798
1629	immunostain_vasp 647+phalloidin 488_21	1483.24	0.729686	8.65166	0.846213			175.116
1630	immunostain_vasp 647+phalloidin 488_21	11233.1	0.950803	3.03287	0.99522			480.464
1631	immunostain_vasp 647+phalloidin 488_21	2829.55	0.597016	12.8188	0.917603			-10.5425
1632	immunostain_vasp 647+phalloidin 488_21	1024.16	0.199005	3.83043	0.885269			14.3333
1633	immunostain_vasp 647+phalloidin 488_21	3736.38	1.34881	3.77261	0.901426			-2.61114
1634	immunostain_vasp 647+phalloidin 488_21	5865.06	2.14483	3.07582	0.990803			79.2747
1635	immunostain_vasp 647+phalloidin 488_21	11238.9	2.05639	4.05486	0.992587			473.668
1636	immunostain_vasp 647+phalloidin 488_21	6217.54	0.309564	5.53794	0.92222			285.898
1637	immunostain_vasp 647+phalloidin 488_21	9950.88	2.32173	3.42063	0.912927			131.505
1638	immunostain_vasp 647+phalloidin 488_21	5661.77	1.45937	4.76225	0.847451			133.753
1639	immunostain_vasp 647+phalloidin 488_21	8587.04	0.928691	4.25567	0.966184			223.206
1640	immunostain_vasp 647+phalloidin 488_21	3386.62	1.43726	13.0352	0.795222			97.2392
1641	immunostain_vasp 647+phalloidin 488_21	881.23	0.597016	3.89344	0.909449			36.6337
1642	immunostain_vasp 647+phalloidin 488_21	843.351	0.464345	9.72274	0.83223			-168.496
1643	immunostain_vasp 647+phalloidin 488_21	4913.07	0.420122	6.90247	0.888267			312.462
1644	immunostain_vasp 647+phalloidin 488_21	2220.08	0.906579	6.15222	0.8333			-30.7428
1645	immunostain_vasp 647+phalloidin 488_21	11311.6	1.76894	3.89213	0.924082			337.266
1646	immunostain_vasp 647+phalloidin 488_21	3977.91	0.862356	3.21176	0.978889			88.8205
1647	immunostain_vasp 647+phalloidin 488_21	9094.42	0.818133	4.4299	0.947409			86.9943
1648	immunostain_vasp 647+phalloidin 488_21	7205.18	0.950803	7.56922	0.944821			299.382
1649	immunostain_vasp 647+phalloidin 488_21	7039.76	0.884468	3.32803	0.940454			66.5255
1650	immunostain_vasp 647+phalloidin 488_21	6161.7	0.818133	5.75049	0.899726			34.4621
1651	immunostain_vasp 647+phalloidin 488_21	3659.52	2.05639	4.41428	0.931469			74.6823
1652	immunostain_vasp 647+phalloidin 488_21	4218.2	1.3267	3.65912	0.827888			44.0873
1653	immunostain_vasp 647+phalloidin 488_21	5275.61	1.03925	4.73131	0.74376			288.799
1654	immunostain_vasp 647+phalloidin 488_42	9986.17	0.950803	12.1546	0.869868			24.1681
1655	immunostain_vasp 647+phalloidin 488_42	11701.8	0.950803	3.39715	0.96002			-98.7089
1656	immunostain_vasp 647+phalloidin 488_42	17841.3	1.50359	3.49967	0.956749			-36.3136
1657	immunostain_vasp 647+phalloidin 488_42	12424.6	1.08347	3.65471	0.935827			-50.7988
1658	immunostain_vasp 647+phalloidin 488_42	6132.44	2.23328	4.10654	0.960108			32.8837
1659	immunostain_vasp 647+phalloidin 488_42	3762.92	1.03925	7.49715	0.954729			53.7141
1660	immunostain_vasp 647+phalloidin 488_42	15649.9	1.3267	4.42368	0.979215			-52.8763
1661	immunostain_vasp 647+phalloidin 488_42	10511	1.72471	3.37062	0.945189			5.78256
1662	immunostain_vasp 647+phalloidin 488_42	1296.62	0.508569	3.32485	0.959244			-79
1663	immunostain_vasp 647+phalloidin 488_42	7655.46	0.928691	3.11698	0.982363			7.91429
1664	immunostain_vasp 647+phalloidin 488_20	1542.05	0.619127	4.00497	0.899579			53.1037
1665	immunostain_vasp 647+phalloidin 488_20	3351.38	0.663351	4.89563	0.852964			135.254
1666	immunostain_vasp 647+phalloidin 488_20	10980.1	1.41515	4.0867	0.980137			246.941
1667	immunostain_vasp 647+phalloidin 488_20	3691.67	0.862356	3.48177	0.863745			-5.66753
1668	immunostain_vasp 647+phalloidin 488_20	4191.61	1.21614	3.15075	0.720246			15.2096
1669	immunostain_vasp 647+phalloidin 488_20	9155.18	1.21614	3.11899	0.97709			262.363
1670	immunostain_vasp 647+phalloidin 488_20	2286.88	0.552792	8.50767	0.864962			5.67944
1671	immunostain_vasp 647+phalloidin 488_20	5603.22	1.28248	4.42685	0.978515			119.7
1672	immunostain_vasp 647+phalloidin 488_20	5824.56	0.950803	4.09405	0.734568			299.925
1673	immunostain_vasp 647+phalloidin 488_20	8007.52	1.41515	3.44344	0.976201			88.6867
1674	immunostain_vasp 647+phalloidin 488_20	5127.41	0.751797	3.72095	0.875565			84.217
1675	immunostain_vasp 647+phalloidin 488_20	8869.62	0.950803	7.69069	0.819884			269.788
1676	immunostain_vasp 647+phalloidin 488_20	7022.41	1.19403	5.65921	0.924005			-21.1943
1677	immunostain_vasp 647+phalloidin 488_20	9281.75	0.818133	5.12998	0.989208			270.804
1678	immunostain_vasp 647+phalloidin 488_20	12776.8	1.10558	16.8461	0.904027			422.463
1679	immunostain_vasp 647+phalloidin 488_20	8367.07	0.597016	3.10504	0.977967			11.6595
1680	immunostain_vasp 647+phalloidin 488_20	8898.01	0.950803	3.28488	0.979323			250.149
1681	immunostain_vasp 647+phalloidin 488_20	6181.36	1.06136	3.30507	0.997983			486.861
1682	immunostain_vasp 647+phalloidin 488_20	9134.6	1.68049	5.1301	0.985782			484.746
1683	immunostain_vasp 647+phalloidin 488_20	14569.5	1.1277	3.05474	0.992879			525.932
1684	immunostain_vasp 647+phalloidin 488_20	9055.1	0.950803	3.22191	0.959296			69.9277
1685	immunostain_vasp 647+phalloidin 488_20	14138.4	1.79105	16.1106	0.892594			352.164
1686	immunostain_vasp 647+phalloidin 488_20	12158	1.92372	3.34323	0.981568			497.758
1687	immunostain_vasp 647+phalloidin 488_20	7236.44	1.06136	6.8957	0.777394			127.743
1688	immunostain_vasp 647+phalloidin 488_20	12445.1	1.19403	4.10857	0.984279			449.479
1689	immunostain_vasp 647+phalloidin 488_20	1330.07	0.199005	7.1483	0.885766			52.4444
1690	immunostain_vasp 647+phalloidin 488_20	11273.8	0.928691	3.21176	0.991941			247.494
1691	immunostain_vasp 647+phalloidin 488_20	8122.77	0.928691	3.38439	0.905811			222.428
1692	immunostain_vasp 647+phalloidin 488_20	5302.4	0.707574	4.84475	0.880841			54.2347
1693	immunostain_vasp 647+phalloidin 488_20	1701.19	0.39801	4.53046	0.921715			-103.297
1694	immunostain_vasp 647+phalloidin 488_20	10789.9	1.43726	3.03287	0.99522			374.551
1695	immunostain_vasp 647+phalloidin 488_20	7461.68	0.840244	4.55511	0.957106			329.065
1696	immunostain_vasp 647+phalloidin 488_20	14666.7	1.43726	9.15648	0.878814			653.203
1697	immunostain_vasp 647+phalloidin 488_20	11152.1	2.34384	3.05474	0.983286			581.701
1698	immunostain_vasp 647+phalloidin 488_20	5915.69	1.23825	3.23781	0.985031			206.259
1699	immunostain_vasp 647+phalloidin 488_20	13934.8	0.375899	3.21781	0.938021			321.647
1700	immunostain_vasp 647+phalloidin 488_20	6988.55	0.950803	3.05383	0.988388			145.989
1701	immunostain_vasp 647+phalloidin 488_20	29735.7	2.67551	15.6078	0.911544			768.049
1702	immunostain_vasp 647+phalloidin 488_20	9627.51	1.41515	3.0757	0.981359			321.86
1703	immunostain_vasp 647+phalloidin 488_20	10678.6	1.30459	7.35985	0.984444			212.237
1704	immunostain_vasp 647+phalloidin 488_20	8632.05	1.41515	3.06562	0.990544			181.385
1705	immunostain_vasp 647+phalloidin 488_20	2940.54	0.199005	6.27519	0.96666			227.264
1706	immunostain_vasp 647+phalloidin 488_20	1600.62	0.199005	5.77414	0.986711			281.841
1707	immunostain_vasp 647+phalloidin 488_20	3620.94	0.884468	3.10162	0.984753			-26.3443
1708	immunostain_vasp 647+phalloidin 488_20	3500.31	0.619127	5.76595	0.824291			131.373
1709	immunostain_vasp 647+phalloidin 488_20	4394.66	0.707574	10.5781	0.95461			117.788
1710	immunostain_vasp 647+phalloidin 488_20	9698.03	1.01714	3.42944	0.984971			147.587
1711	immunostain_vasp 647+phalloidin 488_20	5540.78	1.21614	4.09803	0.979446			141.416
1712	immunostain_vasp 647+phalloidin 488_20	10790.5	0.796021	7.51575	0.958308			81.7817
1713	immunostain_vasp 647+phalloidin 488_20	9242.14	1.56993	3.12786	0.989282			295.579
1714	immunostain_vasp 647+phalloidin 488_45	2152.76	1.3267	11.0691	0.84965			131.091
1715	immunostain_vasp 647+phalloidin 488_45	4058.02	1.54782	6.03683	0.930372			401.44
1716	immunostain_vasp 647+phalloidin 488_45	8868.84	0.663351	3.11899	0.972426			228.937
1717	immunostain_vasp 647+phalloidin 488_45	5020.43	0.862356	3.1404	0.988737			18.6807
1718	immunostain_vasp 647+phalloidin 488_45	4814.28	0.972914	3.15887	0.978438			159.017
1719	immunostain_vasp 647+phalloidin 488_45	6805.78	2.03428	4.81667	0.970675			166.351
1720	immunostain_vasp 647+phalloidin 488_45	3812.79	0.950803	6.04091	0.928766			187.229
1721	immunostain_vasp 647+phalloidin 488_45	5662.26	1.06136	4.14086	0.990372			141.583
1722	immunostain_vasp 647+phalloidin 488_45	1681.69	0.486457	4.00656	0.933052			6.66759
1723	immunostain_vasp 647+phalloidin 488_45	951.8	0.26534	4.07755	0.945375			54.2167
1724	immunostain_vasp 647+phalloidin 488_45	2055.64	1.23825	8.11342	0.891113			-30.6895
1725	immunostain_vasp 647+phalloidin 488_23	10966.3	1.1277	7.09769	0.989124			317.573
1726	immunostain_vasp 647+phalloidin 488_23	11810.6	0.972914	4.6903	0.90375			239.349
1727	immunostain_vasp 647+phalloidin 488_23	2246.51	0.641239	5.25568	0.896764			87.7412
1728	immunostain_vasp 647+phalloidin 488_23	3075.87	0.552792	3.61794	0.945338			38.2592
1729	immunostain_vasp 647+phalloidin 488_23	10274.8	1.56993	3.07582	0.986074			467.652
1730	immunostain_vasp 647+phalloidin 488_23	6886.42	0.950803	4.19207	0.971173			160.388
1731	immunostain_vasp 647+phalloidin 488_23	8403.04	1.01714	3.31978	0.965917			161.374
1732	immunostain_vasp 647+phalloidin 488_23	1445.44	0.574904	4.55428	0.925575			115.233
1733	immunostain_vasp 647+phalloidin 488_23	1851.38	0.199005	4.37361	0.925258			29.5606
1734	immunostain_vasp 647+phalloidin 488_23	15396.9	0.597016	5.02187	0.996525			537.187
1735	immunostain_vasp 647+phalloidin 488_23	7161.78	0.950803	3.24232	0.992178			219.646
1736	immunostain_vasp 647+phalloidin 488_23	2262.56	0.26534	3.19505	0.861821			199.672
1737	immunostain_vasp 647+phalloidin 488_23	7904.72	1.48148	4.14973	0.974516			340.049
1738	immunostain_vasp 647+phalloidin 488_23	10412.4	1.26037	3.05474	0.983286			444.065
1739	immunostain_vasp 647+phalloidin 488_23	3906.76	0.26534	7.56009	0.814095			31.359
1740	immunostain_vasp 647+phalloidin 488_23	2779.88	0.442234	9.94057	0.930009			-21.1754
1741	immunostain_vasp 647+phalloidin 488_23	4872.49	1.23825	3.99632	0.911454			12.8739
1742	immunostain_vasp 647+phalloidin 488_23	2149.96	0.39801	6.9396	0.849476			222.964
1743	immunostain_vasp 647+phalloidin 488_23	6247.07	0.862356	5.78009	0.907236			89.4324
1744	immunostain_vasp 647+phalloidin 488_23	5281.91	0.26534	4.14927	0.987714			455.094
1745	immunostain_vasp 647+phalloidin 488_23	3929.79	1.76894	5.95105	0.716222			71.4328
1746	immunostain_vasp 647+phalloidin 488_23	6716.23	1.79105	3.16055	0.982435			107.562
1747	immunostain_vasp 647+phalloidin 488_23	6273.9	0.950803	4.79688	0.958777			196.73
1748	immunostain_vasp 647+phalloidin 488_23	6555.24	1.03925	6.48483	0.947695			142.981
1749	immunostain_vasp 647+phalloidin 488_23	8619.13	1.03925	6.4479	0.947808			279.816
1750	immunostain_vasp 647+phalloidin 488_23	5730.46	0.39801	5.5786	0.915886			236.902
1751	immunostain_vasp 647+phalloidin 488_23	7530.66	1.83527	3.27897	0.959896			56.4937
1752	immunostain_vasp 647+phalloidin 488_23	6742.07	0.729686	4.78267	0.884112			10.8884
1753	immunostain_vasp 647+phalloidin 488_23	6526.27	0.685462	3.20265	0.995845			320.655
1754	immunostain_vasp 647+phalloidin 488_23	6542.86	1.08347	6.93169	0.874193			365.928
1755	immunostain_vasp 647+phalloidin 488_23	15316.5	1.72471	6.1624	0.97514			612.005
1756	immunostain_vasp 647+phalloidin 488_23	1315.12	0.597016	14.9075	0.941928			32.3481
1757	immunostain_vasp 647+phalloidin 488_23	4919.36	2.76396	3.14882	0.975864			159.721
1758	immunostain_vasp 647+phalloidin 488_23	4782.03	0.574904	3.31051	0.943295			117.433
1759	immunostain_vasp 647+phalloidin 488_23	8813.72	0.818133	4.38922	0.944109			211.971
1760	immunostain_vasp 647+phalloidin 488_23	16914.3	1.08347	6.72471	0.979236			382.196
1761	immunostain_vasp 647+phalloidin 488_23	7322.29	0.840244	8.75033	0.940563			180.953
1762	immunostain_vasp 647+phalloidin 488_23	7586.65	0.729686	4.42113	0.934878			152.592
1763	immunostain_vasp 647+phalloidin 488_23	8116.35	1.7026	6.45271	0.944855			224.363
1764	immunostain_vasp 647+phalloidin 488_23	24844.1	1.23825	7.29013	0.986911			715.954
1765	immunostain_vasp 647+phalloidin 488_23	13169.9	1.3267	3.78231	0.97261			251.399
1766	immunostain_vasp 647+phalloidin 488_23	16367.5	0.729686	8.47553	0.955884			503.984
1767	immunostain_vasp 647+phalloidin 488_23	12623.5	1.01714	4.09769	0.979526			441.397
1768	immunostain_vasp 647+phalloidin 488_23	3438.68	1.65838	4.70703	0.833444			-38.9859
1769	immunostain_vasp 647+phalloidin 488_23	6006.74	0.796021	5.1489	0.985573			152.81
1770	immunostain_vasp 647+phalloidin 488_23	2933.02	0.995026	7.46122	0.833743			10.1792
1771	immunostain_vasp 647+phalloidin 488_23	6038.47	1.03925	7.70131	0.92721			306.506
1772	immunostain_vasp 647+phalloidin 488_23	9840.49	1.99005	3.67575	0.984318			264.78
1773	immunostain_vasp 647+phalloidin 488_44	10418.6	1.10558	3.03299	0.995181			262.301
1774	immunostain_vasp 647+phalloidin 488_44	10747.6	1.10558	3.37888	0.91473			350.391
1775	immunostain_vasp 647+phalloidin 488_44	9701.15	0.928691	3.75177	0.895974			316.462
1776	immunostain_vasp 647+phalloidin 488_44	10175.8	1.1277	3.2338	0.96895			418.23
1777	immunostain_vasp 647+phalloidin 488_44	3845.71	0.796021	3.06528	0.983502			56.4313
1778	immunostain_vasp 647+phalloidin 488_44	11925.7	2.23328	4.45584	0.967556			296.615
1779	immunostain_vasp 647+phalloidin 488_44	2818.56	0.707574	3.15982	0.991637			204.408
1780	immunostain_vasp 647+phalloidin 488_44	3287.96	1.03925	6.07001	0.852366			332.728
1781	immunostain_vasp 647+phalloidin 488_25	2066.76	0.420122	4.00288	0.8373			-51.0845
1782	immunostain_vasp 647+phalloidin 488_25	7476.05	0.906579	6.21622	0.971126			36.6792
1783	immunostain_vasp 647+phalloidin 488_25	3925.62	0.331675	28.4264	0.895893			33.9928
1784	immunostain_vasp 647+phalloidin 488_25	6184.27	0.796021	4.27197	0.987967			142.222
1785	immunostain_vasp 647+phalloidin 488_25	4844.6	0.928691	5.25237	0.966987			82.5894
1786	immunostain_vasp 647+phalloidin 488_25	9972.87	1.19403	6.32037	0.982549			-74.8837
1787	immunostain_vasp 647+phalloidin 488_25	4760.16	3.00719	4.25322	0.878941			-0.288746
1788	immunostain_vasp 647+phalloidin 488_25	3364.24	0.950803	12.7863	0.92762			-18.6749
1789	immunostain_vasp 647+phalloidin 488_25	8234.19	1.14981	3.21673	0.974091			-1.21706
1790	immunostain_vasp 647+phalloidin 488_25	10538.7	0.972914	4.17188	0.982362			-70.9557
1791	immunostain_vasp 647+phalloidin 488_25	6261.2	0.840244	5.2031	0.968163			11.3928
1792	immunostain_vasp 647+phalloidin 488_25	4884.79	0.619127	8.04345	0.889693			52.9058
1793	immunostain_vasp 647+phalloidin 488_25	5359.43	0.707574	3.06562	0.980997			-13.1188
1794	immunostain_vasp 647+phalloidin 488_25	6155.37	0.950803	8.11437	0.935862			-25.7014
1795	immunostain_vasp 647+phalloidin 488_25	8459.7	1.3267	3.4778	0.914063			49.6258
1796	immunostain_vasp 647+phalloidin 488_25	4074.05	0.530681	3.44532	0.92268			48.6404
1797	immunostain_vasp 647+phalloidin 488_25	5832.29	0.751797	4.36833	0.931366			5.25535
1798	immunostain_vasp 647+phalloidin 488_25	3694.75	1.17192	3.88482	0.952345			-45.0896
1799	immunostain_vasp 647+phalloidin 488_47	785.512	0.353787	4.56142	0.87813			-53.6875
1800	immunostain_vasp 647+phalloidin 488_47	676.889	0.39801	4.96893	0.86195			32.8
1801	immunostain_vasp 647+phalloidin 488_47	11441.8	1.79105	10.4495	0.823932			-4.11627
1802	immunostain_vasp 647+phalloidin 488_47	4466.01	0.773909	3.47268	0.975413			7.77822
1803	immunostain_vasp 647+phalloidin 488_47	1746.71	0.199005	3.09692	0.675466			105.111
1804	immunostain_vasp 647+phalloidin 488_24	11681.4	0.552792	8.43666	0.867242			137.592
1805	immunostain_vasp 647+phalloidin 488_24	3906.32	0.530681	3.63778	0.844697			239.391
1806	immunostain_vasp 647+phalloidin 488_24	2178.44	0.574904	5.73594	0.984993			-19.3638
1807	immunostain_vasp 647+phalloidin 488_24	4707.68	1.26037	3.49903	0.942664			76.472
1808	immunostain_vasp 647+phalloidin 488_24	3674.35	0.26534	6.00187	0.856686			51.0049
1809	immunostain_vasp 647+phalloidin 488_24	4934.86	0.486457	3.22292	0.953428			194.455
1810	immunostain_vasp 647+phalloidin 488_24	15866.8	1.92372	5.15985	0.788495			372.921
1811	immunostain_vasp 647+phalloidin 488_24	2619.55	0.199005	5.35519	0.846156			247.107
1812	immunostain_vasp 647+phalloidin 488_24	11301.1	0.751797	3.42775	0.976825			303.914
1813	immunostain_vasp 647+phalloidin 488_24	6671.33	1.61415	6.9438	0.885055			290.038
1814	immunostain_vasp 647+phalloidin 488_24	2695.29	0.309564	4.82473	0.876094			101.816
1815	immunostain_vasp 647+phalloidin 488_24	6611.02	0.796021	3.23666	0.976777			192.778
1816	immunostain_vasp 647+phalloidin 488_24	957.6	0.26534	3.988	0.847014			-108.267
1817	immunostain_vasp 647+phalloidin 488_24	2155.02	1.43726	3.15095	0.952095			28.4
1818	immunostain_vasp 647+phalloidin 488_24	8441.41	0.685462	6.08773	0.991023			340.369
1819	immunostain_vasp 647+phalloidin 488_24	4813.27	0.552792	27.63	0.915253			520.65
1820	immunostain_vasp 647+phalloidin 488_24	5844.14	0.950803	4.34892	0.970486			284.392
1821	immunostain_vasp 647+phalloidin 488_24	4906.21	0.862356	5.31802	0.960764			-8.19599
1822	immunostain_vasp 647+phalloidin 488_24	10895.4	1.08347	6.35232	0.987921			380.124
1823	immunostain_vasp 647+phalloidin 488_24	5181.67	2.49862	3.97829	0.862145			137.946
1824	immunostain_vasp 647+phalloidin 488_24	1728.14	0.309564	14.2266	0.826007			-118.649
1825	immunostain_vasp 647+phalloidin 488_24	7824.69	1.26037	3.15932	0.991791			359.027
1826	immunostain_vasp 647+phalloidin 488_24	9666.03	1.08347	5.15186	0.97907			423.003
1827	immunostain_vasp 647+phalloidin 488_24	4968.05	0.972914	5.52506	0.912937			248.329
1828	immunostain_vasp 647+phalloidin 488_24	4219.74	0.884468	8.06562	0.884369			111.649
1829	immunostain_vasp 647+phalloidin 488_26	15731.6	1.03925	10.1458	0.941568			639.704
1830	immunostain_vasp 647+phalloidin 488_26	13170.4	2.36595	4.58447	0.925182			262.052
1831	immunostain_vasp 647+phalloidin 488_26	2012.95	0.353787	9.53269	0.953608			76.5366
1832	immunostain_vasp 647+phalloidin 488_26	10142.5	1.45937	13.9709	0.940192			505.922
1833	immunostain_vasp 647+phalloidin 488_26	2572.8	0.707574	6.63071	0.921676			161.812
1834	immunostain_vasp 647+phalloidin 488_26	13109.9	0.840244	7.17257	0.987324			625.229
1835	immunostain_vasp 647+phalloidin 488_26	7977.93	0.486457	9.28387	0.799252			68.104
1836	immunostain_vasp 647+phalloidin 488_26	10301.1	1.08347	5.27164	0.955992			259.689
1837	immunostain_vasp 647+phalloidin 488_26	4685.61	0.464345	5.32226	0.946487			208.155
1838	immunostain_vasp 647+phalloidin 488_26	5403.49	0.663351	8.37624	0.878354			173.472
1839	immunostain_vasp 647+phalloidin 488_26	4869.89	0.663351	3.4696	0.977336			160.307
1840	immunostain_vasp 647+phalloidin 488_26	7930.66	1.17192	4.40276	0.950251			156.701
1841	immunostain_vasp 647+phalloidin 488_26	1916.03	0.442234	3.94491	0.905463			47.0446
1842	immunostain_vasp 647+phalloidin 488_26	9639.04	0.751797	12.4742	0.963827			221.024
1843	immunostain_vasp 647+phalloidin 488_26	5259.57	0.552792	7.2312	0.908788			247.178
1844	immunostain_vasp 647+phalloidin 488_26	3454.7	0.707574	4.86341	0.882243			118.63
1845	immunostain_vasp 647+phalloidin 488_26	10451	0.906579	5.41902	0.943656			470.255
1846	immunostain_vasp 647+phalloidin 488_26	9218.14	0.862356	3.03299	0.995181			238.999
1847	immunostain_vasp 647+phalloidin 488_26	9705.68	1.01714	5.5749	0.906739			337.291
1848	immunostain_vasp 647+phalloidin 488_26	2913.6	0.707574	5.95659	0.881416			4.48274
1849	immunostain_vasp 647+phalloidin 488_26	4232.12	0.751797	3.71905	0.962947			32.6556
1850	immunostain_vasp 647+phalloidin 488_26	3282.9	1.37092	4.40616	0.938053			95.3164
1851	immunostain_vasp 647+phalloidin 488_26	3169.75	0.840244	3.26576	0.947509			20.1865
1852	immunostain_vasp 647+phalloidin 488_26	2734.57	0.574904	4.44228	0.846843			-18.3344
1853	immunostain_vasp 647+phalloidin 488_26	6662.43	1.1277	3.56334	0.902793			119.965
1854	immunostain_vasp 647+phalloidin 488_26	1894.6	0.530681	4.18169	0.972935			100.975
1855	immunostain_vasp 647+phalloidin 488_48	1194.74	0.597016	7.48197	0.866329			-36.4707
1856	immunostain_vasp 647+phalloidin 488_48	8845.22	0.840244	5.45561	0.826996			53.4264
1857	immunostain_vasp 647+phalloidin 488_28	1834.18	0.331675	14.0411	0.92743			-60.5467
1858	immunostain_vasp 647+phalloidin 488_28	1156.25	0.751797	7.17257	0.982961			-29.9996
1859	immunostain_vasp 647+phalloidin 488_28	11337.3	1.01714	8.98519	0.956924			20.5022
1860	immunostain_vasp 647+phalloidin 488_28	2471.33	1.96794	6.07515	0.869054			66.8893
1861	immunostain_vasp 647+phalloidin 488_28	1230.7	0.442234	3.32181	0.907548			-22.3971
1862	immunostain_vasp 647+phalloidin 488_28	1508.78	0.530681	3.14967	0.957149			-28.3528
1863	immunostain_vasp 647+phalloidin 488_28	2076.04	0.641239	3.11866	0.967843			82.4142
1864	immunostain_vasp 647+phalloidin 488_28	12590.1	0.995026	8.9519	0.929088			-64.0123
1865	immunostain_vasp 647+phalloidin 488_28	9067.31	0.796021	7.75954	0.966005			29.6889
1866	immunostain_vasp 647+phalloidin 488_28	9713.29	0.486457	5.1599	0.976269			-157.116
1867	immunostain_vasp 647+phalloidin 488_28	10783.9	0.840244	10.7131	0.948282			38.6321
1868	immunostain_vasp 647+phalloidin 488_28	8524.22	0.818133	8.70673	0.940168			-117.03
1869	immunostain_vasp 647+phalloidin 488_28	4153.03	1.17192	4.32497	0.948212			78.802
1870	immunostain_vasp 647+phalloidin 488_28	2344.19	0.353787	5.72579	0.908438			-18.856
1871	immunostain_vasp 647+phalloidin 488_28	1827.2	1.10558	21.0914	0.854417			452.393
1872	immunostain_vasp 647+phalloidin 488_28	11402.4	1.23825	3.12786	0.977792			-112.839
1873	immunostain_vasp 647+phalloidin 488_28	4365.66	0.663351	3.02199	0.995159			-111.328
1874	immunostain_toca 647+phalloidin 488-051	1829.11	0.486457	16.1221	0.958545
1875	immunostain_toca 647+phalloidin 488-051	4152.68	0.950803	3.03287	0.99522
1876	immunostain_toca 647+phalloidin 488-051	10273.6	0.950803	9.4856	0.970572
1877	immunostain_toca 647+phalloidin 488-051	1085.63	0.619127	3.76862	0.95028
1878	immunostain_toca 647+phalloidin 488-051	1044.5	0.508569	4.02073	0.967257
1879	immunostain_toca 647+phalloidin 488-051	7944.87	1.01714	12.0004	0.954705
1880	immunostain_toca 647+phalloidin 488-051	6078.98	1.23825	4.47541	0.901765
1881	immunostain_toca 647+phalloidin 488-051	10035.9	1.48148	6.50135	0.843368
1882	immunostain_toca 647+phalloidin 488-050	5078.4	1.17192	3.51144	0.900341
1883	immunostain_toca 647+phalloidin 488-050	1801.72	0.773909	8.35114	0.867393
1884	immunostain_toca 647+phalloidin 488-050	12785.5	2.25539	5.2459	0.975209
1885	immunostain_toca 647+phalloidin 488-050	2579.51	0.619127	4.26568	0.976441
1886	immunostain_toca 647+phalloidin 488-050	3509.65	1.52571	3.47123	0.865309
1887	immunostain_toca 647+phalloidin 488-050	8017.23	1.74682	4.08715	0.985416
1888	immunostain_toca 647+phalloidin 488-050	4410.57	0.840244	3.63191	0.940811
1889	immunostain_toca 647+phalloidin 488-050	3200.96	0.751797	6.94184	0.929797
1890	immunostain_toca 647+phalloidin 488-050	1249.46	0.420122	4.08969	0.829148
1891	immunostain_toca 647+phalloidin 488-050	1678.08	0.26534	4.97293	0.899346
1892	immunostain_toca 647+phalloidin 488-050	8644.4	1.26037	12.107	0.924634
1893	immunostain_toca 647+phalloidin 488-050	2668.93	0.685462	4.26568	0.968945
1894	immunostain_toca 647+phalloidin 488-053	4177.78	0.796021	10.1791	0.947654
1895	immunostain_toca 647+phalloidin 488-053	7849.89	0.950803	12.2574	0.925459
1896	immunostain_toca 647+phalloidin 488-053	4468.1	1.45937	3.78799	0.884799
1897	immunostain_toca 647+phalloidin 488-053	5297.24	1.28248	8.79722	0.804633
1898	immunostain_toca 647+phalloidin 488-053	1359.37	0.972914	3.18989	0.970045
1899	immunostain_toca 647+phalloidin 488-053	2027.77	0.331675	14.0321	0.853394
1900	immunostain_toca 647+phalloidin 488-053	7700.88	0.862356	11.7098	0.88094
1901	immunostain_toca 647+phalloidin 488-053	1289.87	0.420122	4.42685	0.969246
1902	immunostain_toca 647+phalloidin 488-053	1362.12	1.52571	3.18074	0.958119
1903	immunostain_toca 647+phalloidin 488-053	5747.14	2.21117	4.18244	0.991057
1904	immunostain_toca 647+phalloidin 488-053	5216.86	0.796021	12.0339	0.858552
1905	immunostain_toca 647+phalloidin 488-053	3838.58	1.01714	4.69676	0.932549
1906	immunostain_toca 647+phalloidin 488-053	2691.87	0.619127	5.48761	0.931073
1907	immunostain_toca 647+phalloidin 488-053	4023.01	1.43726	3.18849	0.979394
1908	immunostain_toca 647+phalloidin 488-053	1797.4	0.353787	3.86105	0.867202
1909	immunostain_toca 647+phalloidin 488-053	6809.47	0.862356	11.4092	0.883624
1910	immunostain_toca 647+phalloidin 488-053	7810.49	1.19403	11.6688	0.930487
1911	immunostain_toca 647+phalloidin 488-052	13020.1	2.8303	8.1861	0.845421
1912	immunostain_toca 647+phalloidin 488-052	6461.68	0.995026	11.2688	0.92817
1913	immunostain_toca 647+phalloidin 488-052	3907.22	0.619127	4.66173	0.91875
1914	immunostain_toca 647+phalloidin 488-052	1868.65	0.508569	4.16327	0.742387
1915	immunostain_toca 647+phalloidin 488-052	1476.53	1.99005	4.44605	0.698381
1916	immunostain_toca 647+phalloidin 488-052	4410.54	1.3267	6.37741	0.800826
1917	immunostain_toca 647+phalloidin 488-011	1863.14	0.420122	6.08234	0.88676
1918	immunostain_toca 647+phalloidin 488-011	5396.47	0.928691	3.7594	0.968895
1919	immunostain_toca 647+phalloidin 488-011	10389.1	1.23825	6.2986	0.833556
1920	immunostain_toca 647+phalloidin 488-011	1432.14	0.597016	3.57133	0.890125
1921	immunostain_toca 647+phalloidin 488-011	4452.83	1.30459	5.25644	0.955411
1922	immunostain_toca 647+phalloidin 488-011	19257	1.45937	3.21036	0.945884
1923	immunostain_toca 647+phalloidin 488-011	9997.59	1.48148	4.35574	0.930934
1924	immunostain_toca 647+phalloidin 488-011	2310.88	0.707574	3.39178	0.937243
1925	immunostain_toca 647+phalloidin 488-055	10635.9	1.94583	10.598	0.943782
1926	immunostain_toca 647+phalloidin 488-055	9727.9	1.06136	11.6131	0.957707
1927	immunostain_toca 647+phalloidin 488-055	1831.89	0.199005	3.50858	0.95526
1928	immunostain_toca 647+phalloidin 488-055	6828.95	0.950803	7.12687	0.952742
1929	immunostain_toca 647+phalloidin 488-055	13670.9	1.61415	10.9338	0.848799
1930	immunostain_toca 647+phalloidin 488-055	7896.08	0.950803	10.9158	0.935444
1931	immunostain_toca 647+phalloidin 488-055	1126.05	0.309564	5.291	0.828767
1932	immunostain_toca 647+phalloidin 488-055	5804.28	0.597016	8.50537	0.919155
1933	immunostain_toca 647+phalloidin 488-055	3198.26	1.08347	3.30056	0.993108
1934	immunostain_toca 647+phalloidin 488-055	1689.08	0.552792	6.40026	0.935308
1935	immunostain_toca 647+phalloidin 488-055	4079.65	0.619127	3.56092	0.910136
1936	immunostain_toca 647+phalloidin 488-055	1018.95	0.199005	3.72247	0.849299
1937	immunostain_toca 647+phalloidin 488-055	5620.81	0.884468	3.29353	0.979876
1938	immunostain_toca 647+phalloidin 488-055	4486.7	1.1277	4.64797	0.877666
1939	immunostain_toca 647+phalloidin 488-055	3530.74	0.796021	3.43027	0.9448
1940	immunostain_toca 647+phalloidin 488-055	4180.16	1.94583	10.6415	0.848627
1941	immunostain_toca 647+phalloidin 488-010	2438.11	0.619127	3.39493	0.922961
1942	immunostain_toca 647+phalloidin 488-010	978.227	0.331675	5.90164	0.85394
1943	immunostain_toca 647+phalloidin 488-010	15057.7	1.45937	3.27694	0.93771
1944	immunostain_toca 647+phalloidin 488-010	5973.32	0.818133	3.81215	0.869621
1945	immunostain_toca 647+phalloidin 488-010	10383.6	0.884468	3.23178	0.992219
1946	immunostain_toca 647+phalloidin 488-010	6489.95	1.28248	3.77901	0.945213
1947	immunostain_toca 647+phalloidin 488-010	6339.6	3.11775	3.29035	0.99619
1948	immunostain_toca 647+phalloidin 488-010	1402.59	0.486457	3.87586	0.871522
1949	immunostain_toca 647+phalloidin 488-054	14427.8	0.39801	7.24864	0.989163
1950	immunostain_toca 647+phalloidin 488-054	2539.17	0.972914	9.97183	0.92168
1951	immunostain_toca 647+phalloidin 488-054	2786.12	0.464345	5.36287	0.976244
1952	immunostain_toca 647+phalloidin 488-054	2629.41	1.28248	5.68261	0.956674
1953	immunostain_toca 647+phalloidin 488-054	4044.54	0.972914	4.12965	0.985853
1954	immunostain_toca 647+phalloidin 488-054	2910.82	0.486457	3.59672	0.95808
1955	immunostain_toca 647+phalloidin 488-054	1882.52	0.331675	4.14947	0.851075
1956	immunostain_toca 647+phalloidin 488-054	3175.9	2.67551	4.09757	0.979556
1957	immunostain_toca 647+phalloidin 488-054	2924.57	0.707574	3.15095	0.997782
1958	immunostain_toca 647+phalloidin 488-054	3472.5	2.32173	3.61545	0.940609
1959	immunostain_toca 647+phalloidin 488-054	4482.57	0.796021	6.04398	0.993942
1960	immunostain_toca 647+phalloidin 488-054	3998.95	0.707574	6.81818	0.941503
1961	immunostain_toca 647+phalloidin 488-054	9192.39	2.14483	11.2286	0.986866
1962	immunostain_toca 647+phalloidin 488-054	967.822	0.199005	3.21103	0.963658
1963	immunostain_toca 647+phalloidin 488-054	2483.21	0.862356	6.12781	0.85058
1964	immunostain_toca 647+phalloidin 488-054	4659.39	0.685462	3.09757	0.969691
1965	immunostain_toca 647+phalloidin 488-054	7166.18	0.950803	3.05474	0.988094
1966	immunostain_toca 647+phalloidin 488-054	5737.89	1.21614	4.04398	0.995935
1967	immunostain_toca 647+phalloidin 488-054	7608.74	2.36595	8.51806	0.92835
1968	immunostain_toca 647+phalloidin 488-054	7642.44	1.03925	14.0184	0.953787
1969	immunostain_toca 647+phalloidin 488-054	5519.52	0.840244	12.9763	0.94088
1970	immunostain_toca 647+phalloidin 488-054	6728.39	1.30459	3.31978	0.942792
1971	immunostain_toca 647+phalloidin 488-054	9346.11	1.26037	15.5919	0.930582
1972	immunostain_toca 647+phalloidin 488-054	1454.71	0.420122	5.80819	0.989112
1973	immunostain_toca 647+phalloidin 488-054	798.708	0.309564	3.03706	0.991279
1974	immunostain_toca 647+phalloidin 488-054	5468.77	1.10558	5.61858	0.896569
1975	immunostain_toca 647+phalloidin 488-054	1440.53	0.906579	8.93984	0.875919
1976	immunostain_toca 647+phalloidin 488-054	2037.72	0.729686	6.11383	0.886206
1977	immunostain_toca 647+phalloidin 488-054	8186.43	1.08347	3.53298	0.996032
1978	immunostain_toca 647+phalloidin 488-054	5219.94	1.08347	3.57051	0.876587
1979	immunostain_toca 647+phalloidin 488-054	1877.57	1.72471	5.19887	0.827295
1980	immunostain_toca 647+phalloidin 488-054	3420.49	2.12272	3.24065	0.984169
1981	immunostain_toca 647+phalloidin 488-057	7824.82	0.995026	3.04386	0.997623
1982	immunostain_toca 647+phalloidin 488-057	7600.99	1.65838	7.51292	0.934474
1983	immunostain_toca 647+phalloidin 488-057	4665.46	0.707574	10.396	0.920803
1984	immunostain_toca 647+phalloidin 488-057	7785.12	1.54782	6.12036	0.983041
1985	immunostain_toca 647+phalloidin 488-057	11422.9	1.59204	10.0998	0.903186
1986	immunostain_toca 647+phalloidin 488-057	5695.11	0.773909	7.16349	0.898154
1987	immunostain_toca 647+phalloidin 488-057	4836.88	0.995026	5.55634	0.938062
1988	immunostain_toca 647+phalloidin 488-057	6287.8	0.972914	4.38402	0.973411
1989	immunostain_toca 647+phalloidin 488-057	467.289	0.199005	7.86799	0.899661
1990	immunostain_toca 647+phalloidin 488-013	11777.3	1.06136	5.0184	0.81072
1991	immunostain_toca 647+phalloidin 488-013	5796.94	0.729686	3.48581	0.913955
1992	immunostain_toca 647+phalloidin 488-056	4708.57	1.06136	3.75678	0.979218
1993	immunostain_toca 647+phalloidin 488-056	8026.86	2.85241	11.8782	0.863362
1994	immunostain_toca 647+phalloidin 488-056	6159.97	0.796021	5.89608	0.913381
1995	immunostain_toca 647+phalloidin 488-056	1616.9	0.818133	6.67509	0.976148
1996	immunostain_toca 647+phalloidin 488-056	8256.59	0.884468	6.269	0.971387
1997	immunostain_toca 647+phalloidin 488-056	10127.6	0.928691	10.2264	0.98872
1998	immunostain_toca 647+phalloidin 488-056	6382.79	1.94583	3.81737	0.97619
[truncated: 3,328 more rows]

## Sheet: DataSet7
	Unnamed: 0	repeat	fls_index	minutes	path_length	L	v
0	0	0	0	3	0	0.201126	1.19843
1	1	0	0	3.1677	0	0.402479	1.56566
2	2	0	0	3.33455	1.02524	0.700038	1.92644
3	3	0	0	3.50382	1.00122	0.583808	0.00781217
4	4	0	0	3.66988	1.01243	1.01241	1.20787
5	5	0	0	3.83748	1.04513	1.06742	0.236145
6	6	0	0	4.00423	1.01374	1.13534	0.109687
7	7	0	0	4.17245	0	1.17033	0.88351
8	8	0	0	4.33942	3.51494	1.34709	1.23774
9	9	0	0	4.50643	0	1.64199	1.76152
10	10	0	0	4.68933	2.05949	1.42854	-0.425672
11	11	0	0	4.84483	2.08776	2.0165	1.74152
12	12	0	0	5.01132	2.12517	2.16883	0.965975
13	13	0	0	5.19117	2.13957	2.35343	3.26435
14	14	0	0	5.34583	1.06175	2.65143	0.00864019
15	15	0	0	5.51192	5.83851	2.71273	0.91353
16	16	0	0	5.6796	1.03613	2.46886	-1.25589
17	17	0	0	5.84823	3.52862	2.59265	-0.77626
18	18	0	0	6.01582	1.02343	2.72917	-0.219798
19	19	0	0	6.18175	3.33864	2.66359	-0.377268
20	20	0	0	6.3488	1.01188	2.12311	1.0062
21	21	0	0	6.51817	4.3863	2.42889	-1.3435
22	22	0	0	6.68592	2.26374	2.0973	-1.01975
23	23	0	0	6.85133	1.14535	2.05505	-2.53707
24	24	0	0	7.01893	1.14947	1.62453	-1.58821
25	25	0	0	7.18812	1.947	1.59497	-1.46906
26	26	0	0	7.35562	1.12557	0.722997	-1.17326
27	27	0	0	7.5228	1.12228	0.830806	-0.809272
28	28	0	0	7.68867	1.14946	1.56756	2.64465
29	29	0	0	7.856	1.1288	1.74796	2.8466
30	30	0	0	8.02833	0	1.91533	2.88055
31	31	0	0	8.35833	4.69403	2.39245	2.36887
32	32	0	0	8.52833	4.67879	2.518	0.34144
33	33	0	0	8.6945	0	2.38645	-2.28821
34	34	0	0	8.8607	2.22229	2.03	-4.48324
35	35	0	0	9.02812	2.19466	1.46879	-5.25463
36	36	0	0	9.19755	0	0.491406	-2.01364
37	38	0	2	3	2.00451	2.03334	0.153177
38	39	0	2	3.1677	2.0245	2.04801	0.141716
39	40	0	2	3.33455	2.04106	1.97475	-0.258183
40	41	0	2	3.50382	2.21015	1.87758	-0.504064
41	42	0	2	3.66988	2.02998	2.23203	1.46328
42	43	0	2	3.83748	2.03529	2.30621	1.28884
43	44	0	2	4.00423	2.05374	2.62395	2.12711
44	45	0	2	4.17245	3.07466	2.84688	1.92376
45	46	0	2	4.33942	4.59526	3.46576	3.18544
46	47	0	2	4.50643	2.05232	3.68967	1.27364
47	48	0	2	4.68933	4.33295	3.51772	-1.77359
48	49	0	2	4.84483	3.20882	3.01349	-4.44474
49	50	0	2	5.01132	4.1154	2.22787	-5.39714
50	51	0	2	5.19117	0	1.0624	-6.56283
51	52	0	2	5.34583	0	0.733345	-4.78546
52	53	0	2	5.51192	0	0.634143	1.61621
53	54	0	2	5.6796	0	0.835639	4.18974
54	55	0	2	5.84823	0	1.009	4.76819
55	56	0	2	6.18175	4.30621	1.51566	1.09196
56	57	0	2	6.3488	3.17818	1.50252	-1.47952
57	58	0	2	6.68592	0	1.22877	-3.96359
58	59	0	2	6.85133	0	0.974373	-4.16445
59	60	0	2	7.01893	0	0.435537	-3.15532
60	61	0	2	7.18812	0	0	1.36418
61	62	0	2	7.35562	0	0.0394585	2.09261
62	63	0	2	7.5228	1.02647	0.37788	0.598699
63	64	0	2	7.68867	0	0.40177	-0.000359029
64	65	0	2	7.856	1.02543	0.291997	-0.955491
65	66	0	2	8.02833	0	0.327521	-0.637118
66	67	0	2	8.1905	0	0.205043	-0.675595
67	68	0	2	8.35833	0	0.1195	0.31715
68	69	0	2	8.52833	0	0.261406	0.622708
69	70	0	2	8.6945	1.02286	0.330757	1.58045
70	71	0	2	8.8607	0	0.606601	1.23121
71	72	0	2	9.02812	1.02875	0.786413	0.998025
72	73	0	2	9.19755	1.02045	0.758155	-0.0981403
73	74	0	2	9.36412	1.04042	0.973792	0.652507
74	75	0	2	9.52992	1.04088	1.07037	1.24566
75	76	0	2	9.69857	1.04614	1.42435	1.45467
76	77	0	2	9.86357	1.04129	1.8738	3.36407
77	78	0	2	10.0328	3.1003	2.23654	2.93169
78	79	0	2	10.2002	2.05793	2.42537	1.3012
79	80	0	2	10.3659	3.17656	2.44174	-0.802876
80	81	0	2	10.5351	3.22136	2.28679	-2.59317
81	82	0	2	10.7007	1.04507	1.96054	-3.32089
82	83	0	2	10.8679	1.04783	1.3728	-2.58359
83	84	0	2	11.0347	1.03915	1.25431	-1.33138
84	85	0	2	11.2031	1.05326	1.02676	0.678509
85	86	0	2	11.3698	1.05296	1.0434	1.40625
86	87	0	2	11.5369	1.06168	1.26425	0.378742
87	88	0	2	11.705	2.13648	1.28235	0.0240214
88	89	0	2	11.8722	1.05075	1.27383	-0.350039
89	90	0	2	12.0403	1.07315	1.23768	-0.603914
90	91	0	2	12.2158	1.06386	1.18807	-0.594716
91	92	0	2	12.3892	1.09828	1.10778	-0.298245
92	93	0	2	12.5444	1.07865	1.00139	0.419482
93	94	0	2	12.7118	1.10413	1.10013	0.0303191
94	95	0	2	12.8786	1.14002	1.10846	0.0416216
95	96	0	2	13.0467	1.0785	1.11113	0.00602181
96	97	0	2	13.212	1.10619	0.938559	-0.710708
97	98	0	2	13.379	1.12913	1.16176	0.711327
98	99	0	2	13.5473	1.12097	1.32293	1.259
99	100	0	2	13.7162	1.08516	1.43454	1.16766
100	101	0	2	13.884	1.11728	1.49848	0.598702
101	102	0	2	14.0492	3.16146	1.33621	-0.807248
102	103	0	2	14.2184	1.03753	1.51624	-0.0611765
103	104	0	2	14.3846	1.05718	1.4289	-0.695199
104	105	0	2	14.5537	1.04807	1.73963	1.02354
105	106	0	2	14.719	1.08336	1.69858	0.980626
106	107	0	2	14.8866	3.12465	1.55187	1.34967
107	108	0	2	15.0561	1.07295	1.72584	-0.571731
108	109	0	2	15.221	3.19129	1.45385	-2.33964
109	110	0	2	15.389	0	1.52416	-1.28814
110	111	0	2	15.5565	1.09764	1.46255	-0.274931
111	112	0	2	15.733	1.05296	1.0963	0.465877
112	113	0	2	15.8915	1.01246	1.44867	1.33207
113	114	0	2	16.0608	3.22988	1.50305	2.35832
114	115	0	2	16.2281	1.00596	1.70747	-0.633574
115	116	0	2	16.3955	1.00727	1.62971	-0.638728
116	117	0	2	16.5612	3.1785	1.95099	0.767874
117	118	0	2	16.7303	1.01548	1.85907	0.350342
118	119	0	2	16.896	1.02106	2.02525	2.48047
119	120	0	2	17.0631	3.1167	2.22466	0.300037
120	121	0	2	17.231	3.40036	2.41106	0.682457
121	122	0	2	17.3996	1.02069	2.33531	0.819853
122	123	0	2	17.5676	3.49556	2.46265	-1.47906
123	124	0	2	17.7332	1.01543	2.19512	-2.32473
124	125	0	2	17.9006	3.07088	1.53123	-2.30066
125	126	0	2	18.0701	1.02272	1.34363	-1.38732
126	127	0	2	18.2349	1.03701	1.6746	0.0588406
127	128	0	2	18.4042	1.00763	1.60606	2.24085
128	129	0	2	18.5693	1.02354	1.84946	1.32532
129	130	0	2	18.7382	3.25614	1.74074	1.48279
130	131	0	2	18.9035	3.17158	1.68648	-1.68124
131	132	0	2	19.0707	1.06015	1.858	-1.14048
132	133	0	2	19.2385	1.01428	1.97662	-0.568689
133	134	0	2	19.4076	1.05787	1.81414	-0.438211
134	135	0	2	19.5734	1.01432	1.29586	-0.032764
135	136	0	2	19.9153	3.73542	1.25593	-0.0301343
136	137	0	2	20.0774	1.15475	1.30205	-1.74047
137	138	0	2	20.7448	0	1.06737	-2.4882
138	139	0	2	20.9127	0	0.744043	-2.5328
139	140	0	2	21.2472	1.23944	0.368816	-1.63461
140	141	0	2	21.415	0	0	0.480844
141	142	0	2	21.5845	0	0.102448	-0.321541
142	143	0	2	21.7494	0	0.127122	-0.765372
143	144	0	3	3	4.5561	3.74488	-3.43535
144	145	0	3	3.1677	2.27774	3.06241	-4.57893
145	146	0	3	3.33455	2.3137	2.42808	-4.25083
146	147	0	3	3.50382	2.34938	2.00434	-2.37729
147	148	0	3	3.66988	1.01014	1.47388	-1.44937
148	149	0	3	3.83748	1.02546	1.34231	0.338531
149	150	0	3	4.00423	2.04491	1.45294	0.405446
150	151	0	3	4.17245	2.16664	1.95121	3.40989
151	152	0	3	4.50643	1.20235	2.41692	4.13895
152	153	0	3	4.68933	3.47766	3.5271	5.50458
153	154	0	3	4.84483	3.50363	3.53007	1.66668
154	155	0	3	5.01132	5.7286	3.66832	0.431884
155	156	0	3	5.19117	3.53506	3.8996	-0.676177
156	157	0	3	5.34583	5.01744	3.90097	-2.22269
157	158	0	3	5.51192	0	3.79761	-0.105436
158	159	0	3	5.6796	5.42273	4.31751	3.36601
159	160	0	3	5.84823	4.47615	4.10727	3.00486
160	161	0	3	6.01582	4.18991	4.30919	0.640388
161	162	0	3	6.18175	6.00716	4.12803	-1.35923
162	163	0	3	6.3488	5.48308	4.67108	-2.7977
163	164	0	3	6.51817	1.00959	4.27851	0.547114
164	165	0	3	6.68592	4.30586	4.3271	0.630424
165	166	0	3	6.85133	4.40083	4.39086	1.55204
166	167	0	3	7.01893	6.71667	4.55182	3.42739
167	168	0	3	7.18812	4.43219	4.99253	2.17565
168	169	0	3	7.35562	4.43447	5.56865	-1.04808
169	170	0	3	7.5228	5.52681	5.05618	-1.62151
170	171	0	3	7.68867	5.51981	4.71755	-2.13493
171	172	0	3	7.856	4.45772	4.52579	-0.179042
172	173	0	3	8.02833	4.40321	4.50353	-1.51821
173	174	0	3	8.1905	3.28896	4.83992	1.29371
174	175	0	3	8.6945	4.88389	4.69352	1.58733
175	176	0	3	8.8607	5.60108	4.73664	1.1079
176	177	0	3	9.02812	4.31949	4.38427	-2.37623
177	178	0	3	9.19755	6.5917	4.43357	-2.13206
178	179	0	3	9.36412	2.02562	3.87435	-4.55515
179	180	0	3	9.52992	3.4693	3.81389	-0.606768
180	181	0	3	9.69857	2.13403	3.63843	0.947296
181	182	0	3	9.86357	5.56266	3.49916	0.6718
182	183	0	3	10.0328	2.04013	3.60868	2.63492
183	184	0	3	10.2002	6.77001	3.67709	-2.03459
184	185	0	3	10.3659	2.11143	3.68479	-0.922527
185	186	0	3	10.5351	3.12277	3.76059	-0.713932
186	187	0	3	10.7007	4.58443	3.89777	3.11305
187	188	0	3	10.8679	2.07142	4.52864	3.17949
188	189	0	3	11.0347	6.82335	4.45743	4.51974
189	190	0	3	11.2031	5.19029	5.51603	2.80733
190	191	0	3	11.3698	6.86361	6.07627	3.07941
191	192	0	3	11.5369	5.41145	6.42125	2.08322
192	193	0	3	11.705	5.6809	6.54772	-1.37078
193	194	0	3	11.8722	8.24594	6.29629	0.594178
194	195	0	3	12.0403	6.6545	6.54541	0.0431067
195	196	0	3	12.2158	5.56042	6.56114	0.772071
196	197	0	3	12.3892	5.67817	6.91574	0.642346
197	198	0	3	12.5444	7.98812	6.82453	0.415897
198	199	0	3	12.7118	6.96712	6.60009	1.10731
199	200	0	3	12.8786	7.08294	6.96713	0.470917
200	201	0	3	13.0467	7.16981	7.42675	0.488376
201	202	0	3	13.212	5.88304	6.88365	-2.48843
202	203	0	3	13.379	6.90926	6.13736	-3.06935
203	204	0	3	13.5473	7.49571	5.7757	-3.48788
204	205	0	3	13.7162	6.05235	5.85527	-0.51107
205	206	0	3	13.884	2.37052	6.32722	2.86656
206	207	0	3	14.0492	6.13182	6.46349	2.14558
207	208	0	3	14.2184	7.34471	6.09284	0.598314
208	209	0	3	14.3846	8.66439	5.42332	-3.0861
209	210	0	3	14.5537	6.24695	4.87099	-7.17304
210	211	0	3	14.719	2.2321	4.49333	-8.49491
211	212	0	3	14.8866	2.21081	3.81022	-2.38355
212	213	0	3	15.0561	2.23557	3.96831	5.02965
213	214	0	3	15.221	4.71282	5.03138	11.8848
214	215	0	3	15.389	7.08311	5.71249	7.51897
215	216	0	3	15.5565	8.26932	6.99161	3.32032
216	217	0	3	15.733	8.5099	6.96671	-3.35643
217	218	0	3	15.8915	6.93802	5.5838	-11.6604
218	219	0	3	16.0608	1.28536	4.73115	-8.89769
219	220	0	3	16.2281	6.13866	3.81231	-4.36473
220	221	0	3	16.3955	0	3.40249	1.30416
221	222	0	3	16.5612	1.15277	3.48948	5.29021
222	223	0	3	16.7303	8.97092	4.12769	5.82977
223	224	0	3	16.896	4.43761	5.36067	4.28768
224	225	0	3	17.0631	5.71169	5.19525	2.07665
225	226	0	3	17.231	5.31451	5.74015	-3.97478
226	227	0	3	17.3996	5.5754	5.38357	-3.67503
227	228	0	3	17.5676	5.75692	4.88247	1.68088
228	229	0	3	17.7332	2.24736	5.23503	0.0291791
229	230	0	3	17.9006	5.71425	5.18057	0.895518
230	231	0	3	18.0701	6.0392	4.95498	-0.740437
231	232	0	3	18.2349	5.72524	4.05937	-4.52394
232	233	0	3	18.4042	3.37313	3.96207	-3.63486
233	234	0	3	18.5693	3.52593	3.3578	-6.61035
234	235	0	3	18.7382	1.17001	2.57239	-2.41405
235	236	0	3	18.9035	1.06566	2.40871	1.49456
236	237	0	3	19.0707	5.75936	3.44133	7.54875
237	238	0	3	19.2385	1.05949	4.21989	6.51435
238	239	0	3	19.4076	6.18623	4.71857	3.95853
239	240	0	3	19.5734	6.09035	4.63675	-3.02905
240	241	0	3	19.7405	7.48636	4.35951	-5.20207
241	242	0	3	19.9153	1.03026	3.93094	-3.06536
242	243	0	3	20.0774	2.26685	3.82494	-4.86047
243	244	0	3	20.25	1.02964	2.56672	-2.38473
244	245	0	3	20.4113	4.87373	2.0699	-0.372427
245	246	0	3	20.5795	3.51963	2.06824	1.97406
246	247	0	3	20.7448	1.01065	2.59244	-1.16811
247	248	0	3	20.9127	1.00551	2.31398	-1.36959
248	249	0	3	21.0815	3.31376	2.39232	-0.0995538
249	250	0	3	21.2472	3.37738	2.74569	5.51697
250	251	0	3	21.415	2.12206	3.19693	3.99967
251	252	0	3	21.5845	3.31002	3.76278	1.58613
252	253	0	3	21.7494	5.58895	3.74285	-0.284081
253	254	0	3	21.9174	5.84842	4.54676	4.40038
254	255	0	3	22.0845	2.11962	5.41937	5.32542
255	256	0	3	22.2514	5.45681	6.1464	3.93185
256	257	0	3	22.4216	6.26414	6.70796	4.24639
257	258	0	3	22.5891	10.9007	6.25256	0.190066
258	259	0	3	22.7546	5.57161	6.22565	-2.81653
259	260	0	3	22.9216	5.67127	6.46022	-5.25213
260	261	0	3	23.0891	5.67435	5.89577	-3.03755
261	262	0	3	23.2571	2.04419	5.38995	-0.661081
262	263	0	3	23.4245	7.29497	4.96687	3.22674
263	264	0	3	23.5915	6.80828	5.74934	2.47526
264	265	0	3	23.7662	5.60675	5.75198	1.02292
265	266	0	3	23.9288	5.58921	6.25826	1.31736
266	267	0	3	24.0937	6.52511	6.68765	-0.449552
267	268	0	3	24.2635	7.01051	6.66719	3.39011
268	269	0	3	24.4292	5.56258	7.01384	2.72812
269	270	0	3	24.5983	8.9375	6.52952	-2.50273
270	271	0	3	24.764	6.81977	7.4906	2.06511
271	272	0	3	24.9334	7.97357	7.45502	1.12392
272	273	0	3	25.1005	5.51683	7.21805	-0.73855
273	274	0	3	25.2662	5.50937	7.58007	0.296432
274	275	0	3	25.4337	13.7828	7.32985	1.41294
275	276	0	3	25.6006	3.08155	7.69208	0.541349
276	277	0	3	25.7694	6.99095	7.01708	-3.18077
277	278	0	3	25.9368	9.39003	7.13809	-3.75354
278	279	0	3	26.1017	5.41182	6.3209	-4.13051
279	280	0	3	26.2711	6.08816	5.26872	-0.494954
280	281	0	3	26.4365	3.03651	5.51068	-5.63916
281	282	0	3	26.604	7.89254	4.41379	-2.90846
282	283	0	3	26.7708	3.0577	5.11296	5.90854
283	284	0	3	26.9378	5.50381	6.51114	8.44971
284	285	0	3	27.1078	5.74861	7.55442	9.39856
285	286	0	3	27.2729	8.99987	9.21036	8.91158
286	287	0	3	27.4402	14.5993	9.55787	5.61692
287	288	0	3	27.607	8.77986	9.88601	-4.41849
288	289	0	3	27.7863	8.8007	8.87618	-10.3372
289	290	0	3	27.9412	9.1213	7.45019	-13.4987
290	291	0	3	28.1098	3.05881	4.71613	-14.1027
291	292	0	3	28.2915	3.07864	3.69599	-2.97749
292	293	0	3	28.4459	3.08214	3.4868	-0.395225
293	294	0	3	28.6107	3.06332	4.79461	11.0842
294	295	0	3	28.7788	3.04717	5.61194	12.081
295	296	0	3	28.946	12.4903	6.88104	6.49524
296	297	0	3	29.113	6.44889	8.30627	5.77332
297	298	0	3	29.2831	13.5497	8.42064	-1.52414
298	299	0	3	29.4484	3.06717	8.12022	-6.55051
299	300	0	3	29.6161	7.95091	8.29162	-3.16634
300	301	0	3	29.785	10.0931	7.03767	0.707576
301	302	0	3	29.9506	3.11619	7.95596	2.95375
302	303	0	3	30.1204	9.05807	7.44019	4.33922
303	304	0	3	30.2861	11.7279	8.88045	0.817168
304	305	0	3	30.4547	5.45857	8.24069	0.201567
305	306	0	3	30.6226	11.5316	8.22794	-0.272788
306	307	0	3	30.7883	5.54103	9.17851	-1.63502
307	308	0	3	30.955	10.5891	8.69613	1.69598
308	309	0	3	31.1248	5.79189	8.44583	1.58566
309	310	0	3	31.2998	10.3183	8.56635	-3.08189
310	311	0	3	31.473	10.3144	7.6487	-2.60456
311	312	0	3	31.6317	6.17194	7.50592	-6.33212
312	313	0	3	31.7943	5.56706	6.49799	-4.32555
313	314	0	3	31.9611	5.51239	6.19906	-4.91192
314	315	0	4	3	0	0.400802	1.566
315	316	0	4	3.1677	1.01071	0.612794	1.57489
316	317	0	4	3.33455	1.00241	0.815257	1.24049
317	318	0	4	3.50382	1.03886	0.981153	0.647849
318	319	0	4	3.66988	1.02745	1.09184	0.0326855
319	320	0	4	3.83748	1.02996	1.1195	-0.316991
320	321	0	4	4.00423	1.03959	1.0363	0.00528485
321	322	0	4	4.17245	1.03337	0.951737	-0.366484
322	323	0	4	4.33942	1.05279	0.969871	-0.00935569
323	324	0	4	4.50643	1.03163	1.07567	0.617859
324	325	0	4	4.68933	1.02295	1.24637	1.25187
325	326	0	4	4.84483	1.0487	1.45144	1.62502
326	327	0	4	5.01132	2.07235	1.67278	1.64454
327	328	0	4	5.19117	2.09334	1.88286	1.31071
328	329	0	4	5.34583	2.12291	2.06603	0.716856
329	330	0	4	5.51192	2.10256	2.18089	0.0499062
330	331	0	4	5.6796	2.13401	2.21483	-0.28389
331	332	0	4	5.84823	2.14437	2.14364	0.0793387
332	333	0	4	6.01582	2.1664	2.16333	0.124714
333	334	0	4	6.18175	2.14905	2.09709	-0.2115
334	335	0	4	6.3488	2.22126	2.22079	0.446215
335	336	0	4	6.51817	2.22285	2.3183	0.721573
336	337	0	4	6.68592	2.25575	2.31038	0.330209
337	338	0	4	6.85133	2.22963	2.38578	0.436301
338	339	0	4	7.01893	3.25643	2.50883	0.656351
339	340	0	4	7.18812	2.29495	2.68328	1.01712
340	341	0	4	7.35562	2.31153	2.88016	1.18754
341	342	0	4	7.5228	3.33936	3.05995	1.15801
342	343	0	4	7.68867	3.34826	3.21054	1.04774
343	344	0	4	7.856	3.50655	3.28788	1.08174
344	345	0	4	8.02833	3.42413	3.41661	-0.254178
345	346	0	4	8.1905	3.40644	3.41025	-0.600004
346	347	0	4	8.35833	3.43528	3.54203	0.927173
347	348	0	4	8.52833	3.39754	3.70179	1.31881
348	349	0	4	8.6945	3.41061	3.80604	1.1973
349	350	0	4	8.8607	4.25229	3.77566	0.124491
350	351	0	4	9.02812	4.86805	3.8383	-0.144993
351	352	0	4	9.19755	3.45716	3.99858	0.168508
352	353	0	4	9.36412	3.467	4.06647	0.0182932
353	354	0	4	9.52992	3.44583	4.03785	-0.0650035
354	355	0	4	9.69857	4.69944	3.89131	0.218724
355	356	0	4	9.86357	4.45735	3.91271	0.540934
356	357	0	4	10.0328	3.54098	3.95986	-1.00644
357	358	0	4	10.2002	3.54255	3.65622	-2.38251
358	359	0	4	10.3659	3.4414	3.33012	-2.48605
359	360	0	4	10.5351	3.49955	2.86804	-1.65717
360	361	0	4	10.7007	2.32993	2.71611	-0.701035
361	362	0	4	10.8679	2.31639	3.14631	1.94293
362	363	0	4	11.0347	3.29598	3.37537	2.9355
363	364	0	4	11.2031	3.34011	3.65595	3.07835
364	365	0	4	11.3698	4.77652	3.80394	1.71215
365	366	0	4	11.5369	5.91117	4.33211	1.20328
366	367	0	4	11.705	3.33613	4.97707	2.31133
367	368	0	4	11.8722	4.39822	5.18659	1.91947
368	369	0	4	12.0403	4.75429	5.37006	1.39837
369	370	0	4	12.2158	7.25445	5.45395	1.84364
370	371	0	4	12.3892	6.6527	5.68594	1.69499
371	372	0	4	12.5444	4.37984	5.97776	-1.07984
372	373	0	4	12.7118	5.78129	5.64934	-2.2996
373	374	0	4	12.8786	5.97245	5.84361	0.278965
374	375	0	4	13.0467	5.72052	5.76087	2.28663
375	376	0	4	13.212	5.05763	5.86459	1.12773
376	377	0	4	13.379	5.78756	5.77843	-1.92651
377	378	0	4	13.5473	8.12738	5.50626	-1.67019
378	379	0	4	13.7162	4.35094	5.4705	-1.03258
379	380	0	4	13.884	4.18566	5.37179	-1.18314
380	381	0	4	14.0492	4.36663	5.08931	-1.79198
381	382	0	4	14.2184	6.08979	4.84843	-0.122641
382	383	0	4	14.3846	5.41221	4.55032	0.921198
383	384	0	4	14.5537	4.19436	4.95049	-0.546634
384	385	0	4	14.719	4.20566	4.83038	-1.29087
385	386	0	4	14.8866	5.33704	4.67492	-0.778515
386	387	0	4	15.0561	4.19381	4.50946	0.787606
387	388	0	4	15.221	5.2297	4.71986	1.17497
388	389	0	4	15.389	4.18484	4.98883	0.841727
389	390	0	4	15.5565	5.2739	5.10142	0.868965
390	391	0	4	15.733	5.35042	5.11162	0.994076
391	392	0	4	15.8915	5.54101	5.29586	0.183725
392	393	0	4	16.0608	5.27307	5.21838	-0.126775
393	394	0	4	16.2281	5.1678	5.27648	-0.81606
394	395	0	4	16.3955	5.13028	5.37901	0.839089
395	396	0	4	16.5612	5.37844	5.42144	0.980446
396	397	0	4	16.7303	5.23433	5.63791	1.68817
397	398	0	4	16.896	6.0703	5.82699	1.26123
398	399	0	4	17.0631	6.68948	5.90248	0.281498
399	400	0	4	17.231	5.25803	5.89801	-0.664786
400	401	0	4	17.3996	6.38516	5.77393	-1.37582
401	402	0	4	17.5676	5.23983	5.61646	-1.62235
402	403	0	4	17.7332	5.18094	5.2961	-1.185
403	404	0	4	17.9006	5.29136	5.27621	0.295169
404	405	0	4	18.0701	5.16664	5.30091	-0.0214196
405	406	0	4	18.2349	5.33448	5.26073	0.996993
406	407	0	4	18.4042	5.3394	5.51108	0.985607
407	408	0	4	18.5693	6.2936	5.68517	1.13409
408	409	0	4	18.7382	5.14682	5.69	0.448388
409	410	0	4	18.9035	6.28289	5.99538	1.22351
410	411	0	4	19.0707	6.33465	6.37161	2.16456
411	412	0	4	19.2385	6.21147	6.91453	3.2266
412	413	0	4	19.4076	6.29724	6.77611	0.846608
413	414	0	4	19.5734	8.32502	6.74107	-1.62694
414	415	0	4	19.7405	7.31664	6.50364	-2.09929
415	416	0	4	19.9153	6.51695	6.35894	-2.2301
416	417	0	4	20.0774	3.52725	6.19634	-1.77578
417	418	0	4	20.25	6.42211	5.92546	-0.691266
418	419	0	4	20.4113	6.49492	5.75078	1.93226
419	420	0	4	20.5795	6.41376	6.20736	3.20988
420	421	0	4	20.7448	6.35825	6.57722	2.04963
421	422	0	4	20.9127	6.51017	6.91175	-0.357029
422	423	0	4	21.0815	7.55936	7.57128	4.07372
423	424	0	4	21.2472	7.74036	7.27062	0.120644
424	425	0	4	21.415	6.46076	7.003	-2.40113
425	426	0	4	21.5845	7.72335	6.73033	-3.46451
426	427	0	4	21.7494	9.17653	6.44801	-2.95877
427	428	0	4	21.9174	1.05947	6.18161	-1.08325
428	429	0	4	22.0845	6.84916	6.07314	0.34684
429	430	0	4	22.2514	6.81903	6.17104	1.32686
430	431	0	4	22.4216	6.82859	6.15159	2.79875
431	432	0	4	22.5891	6.73318	6.28828	1.97461
432	433	0	4	22.7546	6.52282	7.20936	-1.74922
433	434	0	4	22.9216	6.7953	6.80289	0.718432
434	435	0	4	23.0891	6.52758	6.88342	0.831683
435	436	0	4	23.2571	6.62978	6.84358	0.163672
436	437	0	4	23.4245	8.05315	6.78336	-0.570069
437	438	0	4	23.5915	6.48365	6.74419	-0.934681
438	439	0	4	23.7662	6.46024	6.72218	-0.60692
439	440	0	4	23.9288	6.02974	7.05156	0.937053
440	441	0	4	24.0937	6.54094	6.69141	-0.810763
441	442	0	4	24.2635	6.77335	5.64243	-4.24355
442	443	0	4	24.4292	6.6314	5.09635	-5.88644
443	444	0	4	24.5983	5.9112	4.87215	-3.63448
444	445	0	4	24.764	1.17651	4.53079	-2.04661
445	446	0	4	24.9334	2.22447	4.34979	1.10161
446	447	0	4	25.1005	6.58615	4.72021	5.07651
447	448	0	4	25.2662	6.91829	5.17407	5.82638
448	449	0	4	25.4337	4.83931	5.60815	2.82072
449	450	0	4	25.6006	6.78304	6.65961	-0.0410822
450	451	0	4	25.7694	7.23501	6.48981	-1.62851
451	452	0	4	25.9368	5.10512	6.15975	0.527578
452	453	0	4	26.1017	5.77304	6.75626	3.01127
453	454	0	4	26.2711	8.37827	6.66965	-0.356522
454	455	0	4	26.4365	5.20698	6.34923	-0.362014
455	456	0	4	26.604	8.04858	7.05162	2.68942
456	457	0	4	26.7708	8.06298	7.03217	-0.829545
457	458	0	4	26.9378	3.50335	6.89788	-0.695409
458	459	0	4	27.1078	8.49401	7.04614	1.92533
459	460	0	4	27.2729	9.73017	7.14584	-0.519708
460	461	0	4	27.4402	3.51377	7.41994	2.84876
461	462	0	4	27.607	8.69726	7.27313	-0.337613
462	463	0	4	27.7863	8.32481	7.10235	-4.75898
463	464	0	4	27.9412	5.57134	6.45045	-1.57001
464	465	0	4	28.1098	8.53066	5.99103	-2.01316
465	466	0	4	28.2915	2.69044	6.67321	-1.51374
466	467	0	4	28.4459	6.07477	6.19171	2.20168
467	468	0	4	28.6107	7.64261	6.06248	1.42313
468	469	0	4	28.7788	5.63003	6.32117	0.401284
469	470	0	4	28.946	9.10003	6.2807	0.795903
470	471	0	4	29.113	4.52648	6.74882	-2.76709
471	472	0	4	29.2831	4.93257	5.67285	-4.09806
472	473	0	4	29.4484	6.81915	5.51774	-1.07341
473	474	0	4	29.6161	5.55974	5.36477	-0.963171
474	475	0	4	29.785	4.74433	5.09964	1.63499
475	476	0	4	29.9506	3.52119	5.6853	0.755498
476	477	0	4	30.1204	8.55985	5.75178	1.52901
477	478	0	4	30.2861	4.68731	6.19044	4.28609
478	479	0	4	30.4547	6.81048	6.25885	0.949233
479	480	0	4	30.6226	7.1154	7.01458	1.69849
480	481	0	4	30.7883	6.78257	6.92511	-0.958481
481	482	0	4	30.955	7.87935	6.5792	0.749347
482	483	0	4	31.1248	4.69862	7.17959	0.128614
483	484	0	4	31.2998	9.93328	7.29289	2.07438
484	485	0	4	31.473	4.62776	7.60633	2.85198
485	486	0	4	31.6317	8.93596	7.96778	2.71508
486	487	0	4	31.7943	9.36942	8.24952	2.25765
487	488	0	4	31.9611	8.46786	8.67286	-0.0243702
488	489	0	5	3	2.01619	1.89151	-0.512402
489	490	0	5	3.1677	2.01294	2.04844	0.516576
490	491	0	5	3.33455	2.0197	2.17259	0.936793
491	492	0	5	3.50382	2.026	2.17254	0.517878
492	493	0	5	3.66988	2.02352	2.32917	0.851731
493	494	0	5	3.83748	3.51493	2.6181	1.41445
494	495	0	5	4.00423	2.03441	2.63141	0.198499
495	496	0	5	4.17245	2.02678	2.1544	-2.75691
496	497	0	5	4.33942	3.09378	1.91395	-2.94708
497	498	0	5	4.50643	2.14456	1.8508	-1.38508
498	499	0	5	4.68933	0	1.23841	-1.62017
499	500	0	5	4.84483	0	1.38501	-0.204029
500	501	0	5	5.01132	3.11052	1.61835	2.23511
501	502	0	5	5.19117	2.02651	1.67942	2.91117
502	503	0	5	5.34583	0	1.84243	0.819108
503	504	0	5	5.51192	4.08554	1.88861	-2.40901
504	505	0	5	5.6796	2.02272	1.34249	-4.3399
505	506	0	5	5.84823	0	0.787066	-2.43122
506	507	0	5	6.01582	0	0.779179	-1.54657
507	508	0	5	6.18175	0	0.598024	-1.33311
508	509	0	5	6.3488	0	0	1.14553
509	510	0	5	6.51817	1.78997	0.293965	1.64945
510	511	0	5	6.68592	1.01469	0.73751	1.51794
511	512	0	5	6.85133	0	1.38468	3.42491
512	513	0	5	7.01893	1.03809	2.02418	4.30321
513	514	0	5	7.18812	3.29835	2.48957	3.98837
514	515	0	5	7.35562	3.36037	3.00985	4.57043
515	516	0	5	7.5228	4.75756	3.63554	2.45875
516	517	0	5	7.68867	3.33822	4.03861	-0.157156
517	518	0	5	7.856	3.36363	3.99025	-1.23343
518	519	0	5	8.02833	4.47721	3.72393	-0.929468
519	520	0	5	8.1905	3.31934	3.58871	-0.888728
520	521	0	5	8.35833	3.39309	3.41205	-0.129648
521	522	0	5	8.52833	3.29365	3.66796	0.178088
522	523	0	5	8.6945	3.34598	3.52959	-0.300136
523	524	0	5	8.8607	3.40573	3.06312	-1.46601
524	525	0	5	9.02812	3.41453	2.81937	-2.76993
525	526	0	5	9.19755	3.35727	2.6139	-2.2564
526	527	0	5	9.36412	1.03445	2.34645	-1.90539
527	528	0	5	9.52992	1.06544	2.03936	-1.34447
528	529	0	5	9.69857	2.47002	1.75939	-0.655783
529	530	0	5	9.86357	2.49436	1.56335	-0.12222
530	531	0	5	10.0328	1.26396	1.49802	-0.197049
531	535	0	7	3	0	0	0.570371
532	536	0	7	3.1677	0	0.368056	2.5324
533	537	0	7	3.33455	0	0.757476	3.23106
534	538	0	7	3.50382	1.11531	1.25051	3.53316
535	539	0	7	3.66988	2.29443	1.45818	1.7479
536	540	0	7	3.83748	2.58841	1.46056	-0.645562
537	541	0	7	4.00423	1.20308	1.48441	-1.80059
538	542	0	7	4.17245	1.43784	1.383	-2.07309
539	543	0	7	4.33942	0	1.24132	-0.337797
540	544	0	7	4.50643	1.00091	1.47045	2.98552
541	545	0	7	5.01132	2.29874	1.90397	4.47998
542	546	0	7	5.19117	2.23849	2.36475	3.10153
543	547	0	7	5.34583	3.21297	2.57468	1.06527
544	548	0	7	5.51192	3.77098	2.80717	-1.41047
545	549	0	7	5.6796	2.05447	2.39894	-3.28265
546	550	0	7	5.84823	1.30308	1.64769	-4.57121
547	551	0	7	6.01582	1.35405	1.48378	-2.30417
548	552	0	7	6.18175	1.34397	1.1651	-0.100851
549	553	0	7	6.3488	0	1.22327	2.20801
550	554	0	7	6.51817	1.03696	1.43703	1.70147
551	555	0	7	6.68592	3.79049	1.60152	1.1219
552	556	0	7	6.85133	1.16877	1.86292	1.25661
553	557	0	7	7.01893	2.24878	2.02241	0.229827
554	558	0	7	7.18812	1.16459	2.10983	-1.35532
555	559	0	7	7.5228	2.06544	1.81662	-1.20612
556	560	0	7	7.68867	2.36085	1.36734	-0.510564
557	561	0	7	8.02833	1.09751	1.58517	-0.872395
558	562	0	7	8.35833	1.21078	1.26314	-0.992863
559	563	0	7	8.52833	1.10474	1.55056	0.551602
560	564	0	7	8.6945	1.19309	1.4844	1.37174
561	565	0	7	8.8607	2.37419	1.72257	2.22998
562	566	0	7	9.02812	1.10199	1.86821	0.58066
563	567	0	7	9.69857	3.63536	2.04274	0.361707
564	568	0	7	9.86357	1.00978	2.04824	-0.643201
565	569	0	7	10.2002	2.37268	1.8493	-1.52966
566	570	0	7	10.3659	1.0033	1.77867	-0.410995
567	571	0	7	10.5351	2.41216	1.79019	-0.47281
568	572	0	7	10.7007	1.02327	1.53264	0.636948
569	573	0	7	10.8679	1.44144	1.64744	-0.768649
570	574	0	7	11.0347	2.47487	1.32013	-1.01847
571	575	0	7	11.2031	1.0709	1.33249	-1.18887
572	576	0	7	11.3698	1.00302	1.35983	0.683329
573	577	0	7	11.5369	1.00066	1.54951	0.5944
574	578	0	7	11.705	1.05545	1.51319	0.902412
575	579	0	7	11.8722	2.44595	1.45057	0.934196
576	580	0	7	12.0403	2.3163	1.48527	-0.821716
577	581	0	7	12.2158	1.04912	1.53368	-0.946026
578	582	0	7	12.3892	1.00786	1.48244	-1.04369
579	583	0	7	12.5444	1.00162	1.43446	-0.315878
580	584	0	7	12.7118	1.0581	1.10969	0.0599228
581	585	0	7	12.8786	2.02834	1.01052	-0.21337
582	586	0	7	13.0467	1.01892	1.07155	-0.829594
583	587	0	7	13.212	1.06505	0.9572	-1.08421
584	588	0	7	13.379	0	0.914736	-0.523146
585	589	0	7	13.884	1.06372	0.927394	0.556872
586	590	0	7	14.0492	1.22376	0.988626	1.86148
587	591	0	7	14.5537	1.02866	1.28176	1.74742
588	592	0	7	14.8866	1.81899	1.51615	1.44367
589	599	0	9	3	0	0.110815	0.66719
590	600	0	9	3.1677	0	0.0829084	0.253745
591	601	0	9	3.33455	0	0.0464817	-0.0385148
592	602	0	9	3.50382	1.08044	0.180209	0.594345
593	603	0	9	3.66988	0	0.489313	1.7321
594	604	0	9	3.83748	0	0.862778	2.52973
595	605	0	9	4.00423	1.08286	1.24868	2.80201
596	606	0	9	4.17245	2.23784	1.58293	2.53924
597	607	0	9	4.33942	2.40656	1.84672	2.18149
598	608	0	9	4.50643	2.10231	2.07756	-0.104038
599	609	0	9	4.68933	2.0722	2.13467	-1.00022
600	610	0	9	4.84483	2.03925	2.32382	0.793884
601	611	0	9	5.01132	2.15325	2.76262	3.38055
602	612	0	9	5.19117	2.06733	2.97343	2.67993
603	613	0	9	5.34583	3.56005	2.94728	0.156338
604	614	0	9	5.51192	4.51071	2.66157	-2.67
605	615	0	9	5.6796	3.09731	2.10042	-5.27839
606	616	0	9	5.84823	0	1.20182	-7.08267
607	617	0	9	6.01582	0	0.872479	-3.70518
608	618	0	9	6.18175	0	0.429723	0.449124
609	619	0	9	6.3488	0	0.629761	5.08362
610	620	0	9	6.51817	1.00148	1.51455	6.98518
611	621	0	9	6.68592	4.51605	2.46481	5.0187
612	622	0	9	6.85133	2.22829	3.08993	3.15589
613	623	0	9	7.01893	4.22856	3.35342	-0.132596
614	624	0	9	7.18812	3.53211	3.23664	-3.17374
615	625	0	9	7.35562	2.18982	2.4779	-5.21274
616	626	0	9	7.5228	2.29763	1.80541	-2.99714
617	627	0	9	7.68867	1.03149	1.75288	-1.74235
618	628	0	9	7.856	1.07627	1.94288	3.39867
619	629	0	9	8.02833	1.11285	2.10081	3.62557
620	630	0	9	8.1905	4.01456	2.73598	4.29306
621	631	0	9	8.35833	4.08788	3.41292	4.46697
622	632	0	9	8.52833	4.93872	4.18479	2.9295
623	633	0	9	8.6945	2.17189	4.53843	0.72233
624	634	0	9	8.8607	5.8101	4.53832	-1.18292
625	635	0	9	9.02812	4.73727	4.16326	-1.04269
626	636	0	9	9.19755	4.18353	4.01648	-1.37963
627	637	0	9	9.36412	3.21124	3.74864	-1.76032
628	638	0	9	9.52992	3.30656	3.79613	-2.04893
629	639	0	9	9.69857	3.52641	3.44214	1.03358
630	640	0	9	9.86357	3.70203	3.714	2.04301
631	641	0	9	10.0328	3.53659	3.84681	1.42055
632	642	0	9	10.2002	4.6975	4.00747	0.350283
633	643	0	9	10.3659	4.33997	3.9704	-0.468522
634	644	0	9	10.5351	4.29976	4.21157	0.585125
635	645	0	9	10.7007	3.32804	4.79317	2.7026
636	646	0	9	10.8679	4.3261	4.47929	-0.25597
637	647	0	9	11.0347	4.64757	4.13223	-1.22107
638	648	0	9	11.2031	6.11534	4.01715	-1.82761
639	649	0	9	11.3698	4.56012	4.20199	-0.727184
640	650	0	9	11.5369	0	3.82314	-2.74897
641	651	0	9	11.705	4.40457	3.43718	-1.6346
642	652	0	9	11.8722	4.47365	3.29697	0.468804
643	653	0	9	12.0403	4.32811	3.27785	2.31722
644	654	0	9	12.2158	1.1885	3.85932	2.01133
645	655	0	9	12.3892	4.67492	3.87048	-2.71368
646	656	0	9	12.5444	4.33511	3.26656	-1.0396
647	657	0	9	12.7118	3.67753	3.2618	-0.0828225
648	658	0	9	12.8786	3.49555	3.43707	0.370908
649	659	0	9	13.0467	1.03041	3.78627	-0.0924156
650	660	0	9	13.212	4.76561	3.65612	2.57964
651	661	0	9	13.379	4.71227	3.96926	3.02274
652	662	0	9	13.5473	4.49237	4.37704	2.38735
653	663	0	9	13.7162	4.67696	4.69919	0.828063
654	664	0	9	13.884	4.72281	4.93781	-1.43006
655	665	0	9	14.0492	4.72329	4.62821	-0.0100527
656	666	0	9	14.2184	4.70025	4.84655	0.847068
657	667	0	9	14.3846	4.44442	4.65788	-0.687565
658	668	0	9	14.5537	4.59324	4.55159	-0.882938
659	669	0	9	14.719	4.88748	4.44842	-0.99395
660	670	0	9	14.8866	4.73292	3.92164	-2.8197
661	671	0	9	15.0561	2.39639	3.74694	-1.96003
662	672	0	9	15.221	4.41955	3.79437	-0.181506
663	673	0	9	15.389	3.28088	3.74768	0.953147
664	674	0	9	15.5565	2.36978	3.8821	2.16777
665	675	0	9	15.733	5.72439	3.89804	0.915171
666	676	0	9	15.8915	4.63743	3.95192	-1.44566
667	677	0	9	16.0608	3.40359	3.63863	-1.50716
668	678	0	9	16.2281	3.79003	3.83543	-1.27901
669	679	0	9	16.3955	2.30056	3.55383	-1.94485
670	680	0	9	16.5612	3.3377	3.21934	0.985738
671	681	0	9	16.7303	3.8407	3.40597	1.43403
672	682	0	9	16.896	4.43603	3.49039	0.452485
673	683	0	9	17.0631	2.3708	3.78438	1.28542
674	684	0	9	17.231	4.59777	3.79939	-0.807599
675	685	0	9	17.3996	3.626	3.74289	-0.178666
676	686	0	9	17.5676	3.3711	3.63989	-0.0563852
677	687	0	9	17.7332	4.70649	3.70187	0.464641
678	688	0	9	17.9006	2.31531	3.7093	-1.02928
679	689	0	9	18.0701	4.6061	3.78481	1.51793
680	690	0	9	18.2349	3.546	3.99839	1.25237
681	691	0	9	18.4042	4.3335	4.48182	2.61587
682	692	0	9	18.5693	3.76163	4.53333	1.7002
683	693	0	9	18.7382	5.95604	4.28971	-2.86904
684	694	0	9	18.9035	3.80357	3.90328	-2.74519
685	695	0	9	19.0707	4.82525	3.56646	-4.14894
686	696	0	9	19.2385	1.09074	2.92659	-4.25104
687	697	0	9	19.4076	1.04527	2.00344	-5.05889
688	698	0	9	19.5734	3.57666	1.60169	-0.656849
689	699	0	9	19.9153	1.09453	1.84152	1.65443
690	700	0	9	20.0774	1.04803	1.70487	2.01236
691	701	0	9	20.25	1.15088	2.23453	0.918167
692	702	0	9	20.5795	4.89145	2.15771	0.279976
693	703	0	9	20.9127	2.36958	2.32464	2.35428
694	704	0	9	21.0815	1.06803	3.20354	2.53367
695	705	0	9	21.2472	3.63255	3.09678	-0.247203
696	706	0	9	21.415	2.47092	3.01059	-0.58022
697	707	0	9	21.5845	4.89437	2.75848	0.881165
698	708	0	9	21.9174	3.45142	2.84578	-1.74325
699	709	0	9	22.2514	0	2.75146	-2.59777
700	710	0	9	22.5891	3.69383	2.54995	0.0404082
701	711	0	9	22.9216	2.68254	2.8037	1.92432
702	712	0	9	23.0891	2.20096	3.02008	4.75727
703	713	0	9	23.4245	4.02261	3.75258	4.2304
704	714	0	9	23.5915	4.96231	4.49016	2.04777
705	715	0	10	3	3.35657	3.12722	-3.03236
706	716	0	10	3.1677	4.25552	3.03641	-2.45892
707	717	0	10	3.33455	5.29104	3.32146	-0.0729689
708	718	0	10	3.50382	0	2.9713	-1.21683
709	719	0	10	3.66988	0	2.78081	-0.650059
710	720	0	10	3.83748	6.95336	3.49511	4.18239
711	721	0	10	4.00423	4.2713	3.68466	4.62536
712	722	0	10	4.33942	1.01424	3.80993	2.10958
713	723	0	10	4.68933	5.4805	4.17402	-3.86338
714	724	0	10	4.84483	6.70782	3.39364	-6.62253
715	725	0	10	5.01132	0	2.10165	-4.24014
716	726	0	10	5.19117	1.01177	1.66585	-5.55238
717	727	0	10	5.34583	1.00583	1.34419	-4.47599
718	728	0	10	5.51192	0	0.456479	0.503756
719	729	0	10	5.6796	1.00146	0.408585	3.26341
720	730	0	10	5.84823	1.00424	1.16925	1.22058
721	731	0	10	6.01582	2.00923	1.31764	1.84393
722	732	0	10	6.18175	1.03271	1.50019	1.1966
723	733	0	10	6.3488	2.01835	1.89069	0.971753
724	734	0	10	6.51817	2.02454	2.02994	1.21272
725	735	0	10	6.68592	2.00872	2.16918	0.860312
726	736	0	10	6.85133	2.0226	2.19957	0.67675
727	737	0	10	7.01893	3.05757	2.22805	-0.707884
728	738	0	10	7.18812	2.00802	2.23832	-0.0192567
729	739	0	10	7.35562	2.01183	2.1916	-0.365406
730	740	0	10	7.5228	2.00626	2.12458	-0.433796
731	741	0	10	7.68867	2.01547	2.55229	2.08316
732	742	0	10	7.856	3.02115	2.39462	1.26188
733	743	0	10	8.02833	2.0031	2.57403	0.362614
734	744	0	10	8.1905	3.09015	2.42161	-1.10876
735	745	0	10	8.52833	4.13301	2.49049	-0.752824
736	746	0	10	8.6945	0	2.63564	0.283351
737	747	0	10	8.8607	3.03263	2.45806	0.260688
738	748	0	10	9.02812	2.0278	2.5719	0.472113
739	749	0	10	9.19755	4.05678	2.73416	2.34066
740	750	0	10	9.36412	3.08432	3.11334	3.05605
741	751	0	10	9.52992	2.03861	3.53316	-0.311473
742	752	0	10	9.69857	4.16993	3.48895	0.697494
743	753	0	10	9.86357	4.17331	3.2806	-1.66402
744	754	0	10	10.0328	3.17839	3.00959	-1.12434
745	755	0	10	10.2002	2.09489	2.948	-1.96771
746	756	0	10	10.3659	3.28239	2.65829	-2.68116
747	757	0	10	10.5351	1.04399	2.48849	0.417467
748	758	0	10	10.7007	3.32114	2.45341	1.0873
749	759	0	10	10.8679	2.21505	2.36495	-0.250794
750	760	0	10	11.0347	2.25857	2.45185	-0.573092
751	761	0	10	11.2031	3.59483	1.94854	-2.18344
752	762	0	10	11.3698	1.01272	1.81824	-3.18921
753	763	0	10	11.5369	1.02726	1.50684	-0.867153
754	764	0	10	11.705	2.05595	1.50779	0.00934678
755	765	0	10	11.8722	0	1.71244	2.52425
756	766	0	10	12.0403	3.06513	2.12723	4.91293
757	767	0	10	12.2158	3.15055	2.77249	3.4617
758	768	0	10	12.3892	3.16045	3.5668	4.3748
759	769	0	10	12.5444	4.71184	4.22817	4.09978
760	770	0	10	12.7118	4.4687	4.8455	1.65302
761	771	0	10	12.8786	4.36751	4.86127	1.35082
762	772	0	10	13.0467	6.61795	4.9969	-0.142405
763	773	0	10	13.212	4.57363	5.01606	-1.05724
764	774	0	10	13.379	4.39624	4.73521	-1.31485
765	775	0	10	13.5473	4.53842	5.03593	0.364466
766	776	0	10	13.7162	4.62638	4.78234	-0.407166
767	777	0	10	13.884	4.77048	4.39573	-0.050116
768	778	0	10	14.0492	4.62811	4.45947	-1.22216
769	779	0	10	14.2184	5.98461	4.28908	-1.66292
770	780	0	10	14.3846	2.03529	4.12663	-1.21661
771	781	0	10	14.5537	4.16566	4.37445	1.25737
772	782	0	10	14.719	4.6018	4.56001	2.47692
773	783	0	10	14.8866	4.47732	4.56107	1.89008
774	784	0	10	15.0561	5.49589	5.01259	3.14948
775	785	0	10	15.221	6.52562	5.45114	-0.458221
776	786	0	10	15.389	4.27951	5.07853	-1.67963
777	787	0	10	15.5565	4.38497	5.04238	-1.40929
778	788	0	10	15.733	6.45146	4.92085	-1.25085
779	789	0	10	15.8915	3.13754	4.57166	-0.708476
780	790	0	10	16.0608	4.26868	4.62318	1.05516
781	791	0	10	16.2281	5.77682	4.47639	-1.40097
782	792	0	10	16.3955	4.20847	4.25671	-1.05758
783	793	0	10	16.5612	4.23092	4.55246	2.43645
784	794	0	10	16.7303	5.33564	5.21222	2.09242
785	795	0	10	16.896	3.10066	5.28326	2.45463
786	796	0	10	17.0631	6.8392	5.48453	3.00739
787	797	0	10	17.231	8.0003	6.48208	3.85271
788	798	0	10	17.3996	5.40365	6.19871	-0.871101
789	799	0	10	17.5676	5.47959	6.04273	-2.52326
790	800	0	10	17.7332	6.85133	5.93154	-4.14292
791	801	0	10	17.9006	6.89307	5.2066	-2.03153
792	802	0	10	18.0701	1.01353	5.08127	0.290711
793	803	0	10	18.2349	6.75527	5.11806	-0.418955
794	804	0	10	18.4042	5.40432	5.76379	3.89702
795	805	0	10	18.5693	5.41781	5.40103	2.07444
796	806	0	10	18.7382	6.52247	5.86328	1.60574
797	807	0	10	18.9035	5.59022	6.28836	-2.87616
798	808	0	10	19.0707	7.99075	5.32618	-3.02649
799	809	0	10	19.2385	1.01169	4.29742	-7.47593
800	810	0	10	19.4076	6.65315	3.63753	-6.09913
801	811	0	10	19.5734	2.13006	3.137	-2.56865
802	812	0	10	19.7405	1.01606	2.82819	-0.276697
803	813	0	10	19.9153	1.01736	2.40892	1.46452
804	814	0	10	20.0774	5.6747	2.44255	-2.03902
805	815	0	10	20.25	3.40205	2.58271	4.1397
806	816	0	10	20.4113	2.095	3.09338	1.01831
807	817	0	10	20.5795	2.10751	3.69234	1.65871
808	818	0	10	20.7448	3.50506	3.86469	2.42643
809	819	0	10	20.9127	7.904	4.35897	7.59103
810	820	0	10	21.0815	3.13318	6.53019	11.6336
811	821	0	10	21.2472	8.5778	8.5369	11.8306
812	822	0	10	21.415	8.0945	9.81889	8.4419
813	823	0	10	21.5845	13.0589	10.458	4.43375
814	824	0	10	21.7494	14.4598	11.3762	4.10718
815	825	0	10	21.9174	9.89127	11.9095	-3.80272
816	826	0	10	22.0845	8.7135	10.668	-7.58921
817	827	0	10	22.2514	9.90542	9.46697	-10.1767
818	828	0	10	22.4216	11.1124	6.88562	-11.0268
819	829	0	10	22.5891	4.19569	6.13581	-4.92383
820	830	0	10	22.7546	4.15374	6.60573	-0.141621
821	831	0	10	22.9216	5.19395	6.66029	3.33115
822	832	0	10	23.0891	4.15275	6.55588	5.68856
823	833	0	10	23.2571	13.0152	6.70693	4.69229
824	834	0	10	23.4245	8.80796	7.3824	-2.04337
825	835	0	10	23.5915	5.22117	7.15739	-5.5076
826	836	0	10	23.7662	5.25666	6.56978	-6.61117
827	837	0	10	23.9288	5.16989	5.81553	-5.36553
828	838	0	10	24.0937	5.18678	4.59771	1.36569
829	839	0	10	24.2635	5.19421	4.79202	0.886037
830	840	0	10	24.4292	5.1461	5.21009	0.462376
831	841	0	10	24.5983	5.16159	5.31034	0.841749
832	842	0	10	24.764	5.25668	5.32714	0.498014
833	843	0	10	24.9334	5.34602	5.41087	0.58015
834	844	0	10	25.1005	6.33182	5.57816	0.892668
835	845	0	10	25.2662	5.34434	5.76777	1.02253
836	846	0	10	25.4337	5.40454	5.97303	1.13585
837	847	0	10	25.6006	6.38941	6.13583	1.05311
838	848	0	10	25.7694	6.51757	6.25363	0.906872
839	849	0	10	25.9368	6.39834	6.30445	0.852871
840	850	0	10	26.1017	6.49217	6.37538	-0.615682
841	851	0	10	26.2711	6.31921	6.49024	-0.168168
842	852	0	10	26.4365	6.3359	6.48025	0.554122
843	853	0	10	26.604	6.3069	6.52307	0.652563
844	854	0	10	26.7708	6.33478	6.5526	0.350874
845	855	0	10	26.9378	7.49507	6.54572	-0.00615484
846	856	0	10	27.1078	6.33938	6.53152	-0.510743
847	857	0	10	27.2729	6.29233	6.47786	-0.780235
848	858	0	10	27.4402	6.23917	6.3182	-1.1431
849	859	0	10	27.607	6.27327	6.2328	-0.415936
[truncated: 109,594 more rows]

## Sheet: DataSet8
	Unnamed: 0	velocity
[truncated: 20,804 more rows]

[truncated: 13 more sheets: DataSet9, DataSet10, DataSet11, DataSet12, DataSet13, DataSet14, DataSet15, DataSet16, DataSet17, DataSet18, DataSet19, DataSet20, DataSet21]
